# Supplementary material for: Differential Cerebral Cortex Transcriptomes of Baboon Neonates Consuming Moderate and High Docosahexaenoic Acid Formulas
Source: PLoS One. 2007 Apr 11;2(4):e370. doi: 10.1371/journal.pone.0000370 (PMC1847718; doi:10.1371/journal.pone.0000370)
Supplement: Table S1A — Genes with known function upregulated by L3 (1.00%DHA-0.67%ARA) in Brain (0.16 MB XLS) [file pone.0000370.s001.xls]

## Sheet: Table S1A
Table S1A: Genes with known function upregulated by L3 (1.00%DHA-0.67%ARA) in Brain
Affymetrix Probe ID No.	Gene Symbol	Expression change (log2):	Expression change (log2):	Geneontology	Geneontology	Geneontology
		L: LCPUFA (0.33%DHA-0.67%ARA)	L3: LCPUFA (1.00%DHA-0.67%ARA)	Biological Process	Molecular Function	Cellular Component	Pathway
231628_s_at	SERPINB6	-0.536	2.198	---	serine-type endopeptidase inhibitor activity /// protein binding	cytosol	---
231655_x_at	SERPINB6	-0.232	0.857	---	serine-type endopeptidase inhibitor activity /// protein binding	cytosol	---
1564654_at	COL4A6	0.165	0.69	phosphate transport /// cell adhesion /// extracellular matrix organization and biogenesis	extracellular matrix structural constituent /// protein binding	collagen /// collagen type IV /// cytoplasm	ECM-receptor interaction
208137_x_at	ZNF611	0.14	0.659	regulation of transcription, DNA-dependent	DNA binding /// zinc ion binding	nucleus	---
210800_at	TIMM8A	0.06	0.646	mitochondrial inner membrane protein import/// neurogenesis/// perception of sound /// protein transport	---	mitochondrial inner membrane protein insertion complex	---
238895_at	TEBP/// PTGES3	0.021	0.604	telomere maintenance /// prostaglandin biosynthesis /// protein folding /// signal transduction	telomerase activity /// prostaglandin-E synthase activity /// unfolded protein binding	chromosome, telomeric region /// telomerase holoenzyme complex	---
230867_at	LOC131873	0.056	0.581	phosphate transport	---	cytoplasm	---
205745_x_at	ADAM17	0.448	0.576	proteolysis and peptidolysis /// cell-cell signaling	metalloendopeptidase activity /// zinc ion binding /// hydrolase activity	integral to plasma membrane	Notch Signaling
233808_at	STK3	0.038	0.566	protein amino acid phosphorylation /// apoptosis /// signal transduction /// protein kinase cascade /// positive regulation of apoptosis	magnesium ion binding /// protein kinase activity /// protein serine/threonine kinase activity /// protein-tyrosine kinase activity /// ATP binding /// transferase activity /// protein dimerization activity	nucleus /// cytoplasm	MAPK signaling pathway
215208_x_at	RPL35A	0.132	0.541	protein biosynthesis	tRNA binding /// structural constituent of ribosome	intracellular /// ribosome /// cytosolic large ribosomal subunit (sensu Eukaryota)	Ribosomal Proteins
238269_at	FBXL7	0.03	0.519	ubiquitin cycle	---	---	---
208844_at	VDAC3	-0.018	0.512	Adenine transport	voltage-gated anion channel porin activity	integral to plasma membrane	Calcium signaling pathway
221304_at	UGT1A10	-0.058	0.507	metabolism	glucuronosyltransferase activity	Integral to membrane/// endoplasmic reticulum	Starch and sucrose metabolism/// Androgen and estrogen metabolism/// Porphyrin and chlorophyll metabolism/// Pentose and glucuronate interconversions
1554583_a_at	MGC50559	-0.035	0.495	---	S-adenosylmethionine-dependent methyltransferase activity /// transferase activity	---	---
216600_x_at	ALDOB	-0.016	0.492	fructose metabolism /// glycolysis	fructose-bisphosphate aldolase activity /// lyase activity	cytoplasm	Glycolysis and Gluconeogenesis /// Glycolysis / Gluconeogenesis /// Pentose phosphate pathway /// Inositol metabolism /// Fructose and mannose metabolism /// Carbon fixation
216202_s_at	SPTLC2	0.338	0.486	biosynthesis	serine C-palmitoyltransferase activity /// acyltransferase activity /// transferase activity, transferring nitrogenous groups	endoplasmic reticulum /// integral to membrane	Glycosphingolipid metabolism
233868_x_at	ADAM33	0.124	0.481	proteolysis and peptidolysis /// integrin-mediated signaling pathway /// regulation of cytokine biosynthesis /// regulation of cell proliferation	metalloendopeptidase activity /// metallopeptidase activity /// zinc ion binding /// hydrolase activity	integral to membrane	---
232597_x_at	SFRS2IP	-0.102	0.472	mRNA processing /// RNA splicing	pre-mRNA splicing factor activity	DNA-directed RNA polymerase II, core complex	Apoptosis
1555516_at	FOXP2	-0.105	0.463	regulation of transcription, DNA-dependent	nucleic acid binding /// transcription factor activity /// zinc ion binding	nucleus	---
205355_at	ACADSB	-0.15	0.46	electron transport /// fatty acid metabolism	acyl-CoA dehydrogenase activity /// oxidoreductase activity	mitochondrion	Fatty Acid Degradation
216844_at	RoXaN	-0.248	0.455	---	nucleic acid binding /// zinc ion binding	nucleus	---
214211_at	FTH1	-0.113	0.451	iron ion transport /// intracellular sequestering of iron ion /// immune response /// cell proliferation /// negative regulation of cell proliferation	binding /// ferric iron binding /// kinase binding	plasma membrane /// ferritin complex	---
214594_x_at	ATP8B1	0.357	0.447	lipid metabolism /// cation transport /// digestion /// bile acid transport	magnesium ion binding /// phospholipid-translocating ATPase activity /// ATP binding /// hydrolase activity /// ATPase activity	integral to plasma membrane	Folate biosynthesis/// Starch and sucrose metabolism
244357_at	LOC64744	-0.073	0.446	regulation of GTPase activity	---	---	---
221305_s_at	UGT1A8 /// UGT1A9	0.127	0.442	metabolism /// metabolism	UDP-glycosyltransferase activity /// glucuronosyltransferase activity /// transferase activity, transferring hexosyl groups	microsome /// integral to membrane	Pentose and glucuronate interconversions /// Androgen and estrogen metabolism /// Starch and sucrose metabolism /// Porphyrin and chlorophyll metabolism
242364_x_at	EVER1	0.003	0.442	---	---	integral to membrane	---
205542_at	STEAP	0.087	0.442	---	channel or pore class transporter activity	early endosome /// integral to plasma membrane /// intercellular junction /// integral to Golgi membrane /// vesicular fraction	---
233815_at	NAALAD2	0.093	0.438	proteolysis and peptidolysis	carboxypeptidase activity /// dipeptidyl-peptidase IV activity /// peptidase activity /// metallopeptidase activity /// dipeptidase activity /// glutamate carboxypeptidase II activity	integral to membrane	---
233041_x_at	BTBD9	0.104	0.436	cell adhesion	protein binding	---	---
213027_at	SSA2	0.098	0.434	transcription from Pol III promoter	RNA binding	ribonucleoprotein complex	---
208107_s_at	LOC81691	-0.004	0.432	nuclear mRNA splicing, via spliceosome	nucleic acid binding /// exonuclease activity	nucleus	---
214507_s_at	EXOSC2	0.402	0.431	rRNA processing	3'-5'-exoribonuclease activity /// exonuclease activity /// 7S RNA binding /// hydrolase activity	exosome (RNase complex) /// nucleus /// cytoplasm	---
220411_x_at	FLJ23447	-0.032	0.43	---	---	integral to membrane	---
211851_x_at	BRCA1	0.061	0.43	cell cycle checkpoint /// DNA repair /// regulation of transcription from Pol II promoter /// regulation of transcription from Pol III promoter /// DNA damage response, signal transduction by p53 class mediator resulting in transcription of p21 class mediator /// protein ubiquitination /// regulation of cell proliferation /// regulation of apoptosis /// positive regulation of DNA repair /// negat…	DNA binding /// damaged DNA binding /// transcription coactivator activity /// ubiquitin-protein ligase activity /// protein binding /// zinc ion binding /// tubulin binding /// transcriptional activator activity	ubiquitin ligase complex /// extracellular space /// intracellular /// nucleus /// transcription factor complex /// gamma-tubulin ring complex	DNA Repair
213936_x_at	SFTPB	0.047	0.429	lipid metabolism /// sphingolipid metabolism /// respiratory gaseous exchange /// organogenesis /// regulation of liquid surface tension	---	extracellular space /// lysosome	---
211094_s_at	NF1	-0.015	0.428	Ras protein signal transduction /// negative regulation of cell proliferation /// negative regulation of cell cycle	enzyme inhibitor activity /// Ras GTPase activator activity	cytoplasm	MAPK signaling pathway
1569617_at	OSBP2	-0.22	0.428	lipid transport /// steroid metabolism	---	---	---
242567_at	ABTB1	-0.1	0.426	---	translation elongation factor activity /// protein binding	---	---
237399_at	MTA3	-0.03	0.42	regulation of transcription, DNA-dependent	transcription factor activity	nucleus	---
220581_at	C6orf97	-0.043	0.416	muscle development	actin binding	cytoskeleton	---
1557825_at	MSRA	0.095	0.416	response to oxidative stress/// sulfur amino acid metabolism/// response to external stimulus/// physiological process/// response to biotic stimulus/// response to stimulus/// protein modification/// oxygen and reactive oxygen species metabolism	oxidoreductase activity, acting on sulfur group of donors, disulfide as acceptor/// oxidoreductase activity/// protein-methionine-s-oxide reductase activity/// catalytic activity	---	---
241572_at	MGC50721	0.288	0.415	---	protein binding	---	---
208082_x_at	MKRN4	0.393	0.412	protein ubiquitination	nucleic acid binding/// ubiquitin-protein ligase activity/// zinc ion binding	ubiquitin ligase complex	---
230253_at	SCUBE3	0.06	0.401	Coagulation/// physiological process/// blood coagulation/// regulation of body fluids/// organismal physiological process/// hemostasis	signal transducer activity/// receptor activity/// calcium ion binding	---	---
231902_at	LOC152485	0.026	0.401	---	nucleic acid binding /// zinc ion binding	nucleus	---
232665_x_at	SMURF1	0.197	0.399	ubiquitin cycle /// ectoderm development /// cell differentiation /// negative regulation of BMP signaling pathway /// protein ubiquitination during ubiquitin-dependent protein catabolism	ubiquitin-protein ligase activity /// ligase activity	intracellular	Tryptophan metabolism/// TGF-beta signaling pathway/// Ubiquitin mediated proteolysis
1555943_at	MGC5352	0.088	0.391	metabolism	catalytic activity	---	---
208079_s_at	STK6	-0.331	0.387	protein amino acid phosphorylation /// cell cycle /// mitosis	protein serine/threonine kinase activity /// protein binding /// ATP binding /// transferase activity	nucleus /// spindle	---
232148_at	NSMAF	-0.054	0.386	ceramide metabolism /// signal transduction	receptor signaling protein activity	soluble fraction /// cytoplasm	---
213275_x_at	CTSB	0.051	0.384	proteolysis and peptidolysis	cathepsin B activity /// hydrolase activity	intracellular /// lysosome	---
226533_at	HINT3	0.036	0.381	---	kinase activity/// catalytic activity	---	---
234563_at	PDE3A	0.105	0.379	lipid metabolism /// signal transduction	cGMP-inhibited cyclic-nucleotide phosphodiesterase activity /// hydrolase activity	membrane	Purine metabolism
228148_at	ZNF584	0.099	0.379	regulation of transcription, DNA-dependent	nucleic acid binding /// DNA binding /// zinc ion binding	intracellular /// nucleus	---
213631_x_at	DHODH	0.015	0.378	pyrimidine nucleotide biosynthesis	dihydroorotate dehydrogenase activity/// dihydroorotate oxidase activity/// oxidoreductase activity	mitochondrial inner membrane	Pyrimidine metabolism
223257_at	KIAA1333	0.112	0.378	regulation of transcription, DNA-dependent /// ubiquitin cycle /// protein ubiquitination	DNA binding /// ubiquitin-protein ligase activity /// zinc ion binding	ubiquitin ligase complex /// intracellular	---
229554_at	LUM	0.038	0.375	visual perception /// collagen fibril organization	extracellular matrix structural constituent /// collagen binding	extracellular matrix (sensu Metazoa) /// fibrillar collagen	---
1555538_s_at	FAM9B	-0.003	0.373	---	---	nucleus	---
214724_at	DIXDC1	0.398	0.373	frizzled signaling pathway /// development	actin binding /// signal transducer activity	intracellular	---
230416_at	SLC18A2	0.115	0.373	monoamine transport	transporter activity	Integral to plasma membrane	---
222392_x_at	PERP	0.058	0.372	---	---	integral to membrane	---
1563187_at	KCNH7	-0.149	0.368	regulation of transcription, DNA-dependent /// cation transport /// potassium ion transport /// signal transduction	signal transducer activity /// voltage-gated potassium channel activity	membrane /// integral to membrane	---
1566342_at	SOD2	-0.095	0.368	age-dependent response to reactive oxygen species/// cellular defense response (sensu Vertebrata)/// regulation of transcription from RNA polymerase II promoter/// response to oxidative stress/// response to superoxide/// superoxide metabolism	manganese superoxide dismutase activity/// manganese ion binding/// oxidoreductase activity/// superoxide dismutase activity	mitochondrion	---
241015_at	SESN3	0.045	0.366	cell cycle arrest	---	nucleus	---
215960_at	SLC5A4	-0.167	0.365	transport /// sodium ion transport	transporter activity /// sugar porter activity /// symporter activity	integral to membrane	---
243124_at	BANP	0.064	0.363	---	---	nucleus	---
218827_s_at	Cep192	0.247	0.358	---	---	integral to membrane	---
1565698_at	HECTD2	-0.097	0.357	ubiquitin cycle	Ubiquitin-protein ligase activity	intracellular	---
201867_s_at	TBL1X	0.029	0.356	regulation of transcription, DNA-dependent /// ubiquitin cycle /// signal transduction /// visual perception /// perception of sound	---	nucleus	Wnt signaling
222272_x_at	SCIN	0.05	0.354	---	actin binding	cytoskeleton	---
240935_at	TCF2	0.081	0.353	regulation of transcription, DNA-dependent /// positive regulation of transcription	transcription factor activity /// transcriptional activator activity	nucleus	---
242756_at	WASL	0.003	0.353	protein complex assembly /// cell motility /// actin polymerization and/or depolymerization	actin binding /// small GTPase regulatory/interacting protein activity	actin cytoskeleton	Adherens junction/// Regulation of actin cytoskeleton
1561039_a_at	ZNF81	0.135	0.35	regulation of transcription, DNA-dependent	transcription factor activity /// zinc ion binding	nucleus	---
208998_at	UCP2	0.217	0.35	transport /// mitochondrial transport /// proton transport	transporter activity /// binding	membrane fraction /// mitochondrion /// mitochondrial inner membrane /// integral to membrane	Electron Transport Chain
218724_s_at	TGIF2	0.019	0.347	regulation of transcription, DNA-dependent	transcription factor activity	nucleus	---
226090_x_at	RABL3	0.113	0.347	protein transport/// small GTPase mediated signal transduction	GTP binding	---	---
205916_at	S100A7	-0.082	0.344	epidermis development	calcium ion binding	---	---
212014_x_at	CD44	0.054	0.344	cell adhesion /// cell-matrix adhesion /// cell-cell adhesion	receptor activity /// protein binding /// collagen binding /// hyaluronic acid binding	integral to plasma membrane /// membrane /// integral to membrane	---
235450_at	FBXL4	0.027	0.343	ubiquitin cycle	---	nucleus	---
214016_s_at	SFPQ	-0.121	0.342	nuclear mRNA splicing, via spliceosome /// RNA splicing	DNA binding /// RNA binding /// pre-mRNA splicing factor activity	nucleus	---
210889_s_at	FCGR2B	0.044	0.342	immune response /// signal transduction	receptor activity /// IgG binding	plasma membrane /// integral to membrane	---
214510_at	GPR20	-0.092	0.339	G-protein coupled receptor protein signaling pathway	rhodopsin-like receptor activity	integral to plasma membrane	---
215239_x_at	ZNF273	0.31	0.338	regulation of transcription, DNA-dependent	DNA binding /// zinc ion binding	nucleus	---
208446_s_at	ZFYVE9	-0.167	0.337	endocytosis /// transforming growth factor beta receptor complex assembly /// SMAD protein heteromerization /// SMAD protein nuclear translocation	receptor activity /// protein binding /// serine-type peptidase activity /// zinc ion binding	cytoplasm /// early endosome	TGF Beta Signaling Pathway
218470_at	CGI-04	0.078	0.337	protein biosynthesis /// tyrosyl-tRNA aminoacylation	tyrosine-tRNA ligase activity /// ATP binding /// ligase activity	mitochondrion	---
1558995_at	ZNF547	-0.054	0.336	regulation of transcription, DNA-dependent	DNA binding /// zinc ion binding	nucleus	---
202833_s_at	SERPINA1	-0.027	0.335	acute-phase response	serine-type endopeptidase inhibitor activity /// protein binding	extracellular region	Complement and coagulation cascades
244485_at	HLA-DPB1	0.068	0.335	detection of pest, pathogen or parasite/// antigen processing, exogenous antigen via MHC class II /// immune response/// pathogenesis	MHC class II receptor activity/// antigen binding	integral to membrane	---
222083_at	GLYAT	0.007	0.333	acyl-CoA metabolism /// response to toxin		mitochondrion	---
1566363_at	DNTT	0.168	0.331	DNA replication /// DNA modification /// antimicrobial humoral response (sensu Vertebrata)	magnesium ion binding /// DNA binding /// DNA-directed DNA polymerase activity /// DNA nucleotidylexotransferase activity /// transferase activity	nucleus	---
217409_at	MYO5A	-0.198	0.328	transport/// actin filament-based movement	ATP binding/// ATPase activity, coupled/// actin binding/// microfilament motor activity	myosin	---
235136_at	ORMDL3	-0.155	0.327	---	---	integral to membrane	---
201295_s_at	WSB1	0.175	0.325	intracellular signaling cascade	---	---	---
211188_at	CD84	0.164	0.323	defense response /// homophilic cell adhesion	---	integral to plasma membrane	---
241642_x_at	TLK1	0.027	0.322	regulation of chromatin assembly or disassembly /// protein amino acid phosphorylation /// intracellular protein transport /// response to DNA damage stimulus /// cell cycle /// intracellular signaling cascade /// chromatin modification	protein serine/threonine kinase activity /// ATP binding /// transferase activity	nucleus	---
228370_at	SNRPN	-0.019	0.321	mRNA processing	RNA binding /// pre-mRNA splicing factor activity	nucleus /// small nucleolar ribonucleoprotein complex	mRNA processing
236908_at	ACPL2	0.037	0.319	---	acid phosphatase activity	---	---
206529_x_at	SLC26A4	0.062	0.317	transport /// perception of sound /// sulfate transport	sulfate porter activity /// chloride transporter activity /// iodide transporter activity	integral to membrane	---
204994_at	MX2	0.019	0.315	immune response	GTPase activity /// GTP binding	nucleus /// cytoplasm	---
213387_at	KIAA1240	-0.258	0.315	---	ATP binding /// nucleoside-triphosphatase activity	---	---
236190_at	XYLT1	-0.087	0.314	carbohydrate metabolism///glycosaminoglycan biosynthesis/// physiological process	transferase activity, transferring hexosyl groups/// protein xylosyltransferase activity///acetylglucosaminyltransferase activity/// catalytic activity	---	Chondroitin/ Heparan sulfate biosynthesis
211647_x_at	IGHG1	-0.034	0.313	immune response	antigen binding	membrane fraction	---
1555378_at	DRF1	0.016	0.313	---	nucleic acid binding /// zinc ion binding /// kinase activity	---	---
1566109_at	MYNN	-0.021	0.31	transcription, DNA-dependent	nucleic acid binding /// transcription factor activity /// protein binding /// zinc ion binding	nucleus	---
242433_at	ZBTB11	-0.159	0.309	regulation of transcription, DNA-dependent	DNA binding /// protein binding /// zinc ion binding	nucleus	---
222004_s_at	DOCK6	0.135	0.307	---	guanyl-nucleotide exchange factor activity /// GTP binding /// GTPase binding	---	---
224414_s_at	CARD6	0.113	0.306	regulation of apoptosis	protein binding	intracellular	---
1552724_at	OTEX	0.121	0.305	regulation of transcription, DNA-dependent /// development /// gametogenesis /// steroid hormone receptor signaling pathway	transcription factor activity	nucleus	---
241607_at	RGPR	0.079	0.304	---	phosphopantetheine binding	---	---
214387_x_at	SFTPC	-0.009	0.301	regulation of liquid surface tension/// respiratory gaseous exchange	---	extracellular	---
221077_at	ARMC4	0.062	0.299	cell adhesion	structural molecule activity /// protein binding	cytoskeleton	---
239504_at	BCLAF1	-0.142	0.299	regulation of transcription, DNA-dependent /// induction of apoptosis	DNA binding /// transcriptional repressor activity	nucleus	---
234013_at	TRA@	-0.067	0.296	cellular defense response	receptor activity /// MHC protein binding /// peptide antigen binding	integral to plasma membrane	---
244276_at	LOC152831	0.038	0.29	carbohydrate metabolism	hydrolase activity, hydrolyzing O-glycosyl compounds	integral to membrane	---
233132_at	LOC96610	0.092	0.29	---	antigen binding	---	---
242454_at	AMBP	0.095	0.29	transport /// cell adhesion /// pregnancy /// anti-inflammatory response /// heme catabolism /// negative regulation of JNK cascade /// negative regulation of immune response	transporter activity /// calcium channel inhibitor activity /// IgA binding /// heme binding /// trypsin inhibitor activity /// plasmin inhibitor activity /// protein homodimerization activity /// calcium oxalate binding	extracellular region /// plasma membrane	---
222520_s_at	ESRRBL1	0.377	0.289	---	Signal transducer activity/// receptor activity	---	Huntington’s disease
236610_at	PDE4D	-0.016	0.288	signal transduction /// cyclic nucleotide metabolism	3',5'-cyclic-nucleotide phosphodiesterase activity /// cAMP-specific phosphodiesterase activity /// hydrolase activity	soluble fraction /// insoluble fraction	G Protein Signaling /// Smooth muscle contraction /// Purine metabolism
230855_at	GATA4	-0.029	0.285	heart development/// positive regulation of transcription, DNA-dependent/// transcription from RNA polymerase II promoter	DNA binding/// RNA polymerase II transcription factor activity/// zinc ion binding/// transcriptional activator activity	nucleus	---
242796_x_at	PPP2R3A	-0.015	0.284	protein amino acid dephosphorylation	phosphoprotein phosphatase activity /// calcium ion binding /// protein binding /// protein phosphatase type 2A regulator activity	protein phosphatase type 2A complex	Glycogen Metabolism
224228_s_at	PRDM7	-0.152	0.284	regulation of transcription, DNA-dependent	DNA binding /// zinc ion binding	nucleus	---
210005_at	GART	-0.043	0.283	purine nucleotide biosynthesis /// 'de novo' IMP biosynthesis /// biosynthesis /// purine base biosynthesis	catalytic activity /// phosphoribosylamine-glycine ligase activity /// phosphoribosylformylglycinamidine cyclo-ligase activity /// phosphoribosylglycinamide formyltransferase activity /// transferase activity /// ligase activity	cytoplasm	Purine metabolism
1552792_at	SOCS4	0.068	0.283	cell growth and/or maintenance/// regulation of cell size/// cellular morphogenesis/// cell communication/// intracellular signaling cascade	---	---	JAK-STAT signaling pathway
208848_at	ADH5	0.039	0.281	ethanol oxidation	alcohol dehydrogenase activity, zinc-dependent /// formaldehyde dehydrogenase (glutathione) activity /// electron transporter activity /// fatty acid binding /// zinc ion binding /// oxidoreductase activity	---	Fatty acid metabolism/// glycolysis / gluconeogenesis/// pyruvate metabolism/// glycerolipid metabolism/// tyrosine metabolism/// bile acid biosynthesis/// methane metabolism
208231_at	NRG1	0.041	0.278	neurogenesis /// embryonic development /// cell differentiation	receptor binding /// growth factor activity /// transmembrane receptor protein tyrosine kinase activator activity /// receptor tyrosine kinase binding	extracellular region /// integral to membrane	---
218911_at	YEATS4	0.097	0.278	regulation of cell growth /// regulation of transcription, DNA-dependent /// chromatin modification	transcription factor activity	nucleus	---
206504_at	CYP24A1	0.041	0.278	electron transport	monooxygenase activity /// electron transporter activity /// oxygen binding	mitochondrion	Ascorbate and aldarate metabolism/// gamma-hexachlorocyclohexane degradation/// flavonoids, stilbene and lignin biosynthesis/// fluorene degradation/// limonene and pinene degradation
217175_at	UGT2B15	0.052	0.277	lipid metabolism /// response to external stimulus/// physiological process	Transferase activity, transferring hexosyl groups/// catalytic activity/// glucuronosyltransferase activity	---	starch and sucrose metabolism/// porphyrin and chlorophyll metabolism/// pentose and glucuronate interconversions/// androgen and estrogen metabolism
205389_s_at	ANK1	0.133	0.277	exocytosis /// cytoskeleton organization and biogenesis /// signal transduction /// maintenance of epithelial cell polarity	structural molecule activity /// structural constituent of cytoskeleton /// protein binding /// cytoskeletal adaptor activity /// enzyme binding /// spectrin binding	cytoskeleton /// plasma membrane /// actin cytoskeleton /// basolateral plasma membrane	---
209628_at	NXT2	0.182	0.277	mRNA processing /// mRNA-nucleus export /// protein-nucleus import /// protein transport	protein transporter activity	nucleus	---
230193_at	MGC33630	-0.035	0.277	---	calcium ion binding	---	---
205372_at	PLAG1	0.02	0.276	---	nucleic acid binding /// transcription factor activity /// zinc ion binding	nucleus	---
1557553_at	PPP1R12B	0.144	0.273	regulation of muscle contraction /// signal transduction	enzyme activator activity	---	Regulation of actin cytoskeleton/// focal adhesion
235844_at	PHTF1	-0.08	0.272	regulation of transcription, DNA-dependent	transcription factor activity	nucleus	---
232505_at	DCTN2	-0.085	0.271	microtubule-based process /// mitosis /// cell proliferation	motor activity	kinetochore /// centrosome /// cytoskeleton /// dynactin complex /// membrane /// dynein complex	---
202506_at	SSFA2	0.094	0.269	---	---	plasma membrane	---
1560274_at	WTAP	-0.12	0.267	---	---	nucleus	---
237831_x_at	MMAA	-0.033	0.267	---	ATP binding	mitochondrion	---
223835_x_at	OTP	0.042	0.264	regulation of transcription, DNA-dependent /// development	transcription factor activity	nucleus	---
1565653_at	KIAA1833	-0.01	0.264	---	binding	---	---
215591_at	SATB2	0.138	0.263	regulation of transcription, DNA-dependent	DNA binding /// transcription factor activity	nucleus	---
1569121_at	SLC25A24	-0.149	0.262	transport /// mitochondrial transport	transporter activity /// binding /// calcium ion binding	mitochondrion /// mitochondrial inner membrane /// membrane	---
223122_s_at	SFRP2	-0.013	0.261	Development	signal transducer activity/// receptor activity	---	Wnt signaling
210077_s_at	SFRS5	-0.069	0.261	nuclear mRNA splicing, via spliceosome /// mRNA splice site selection	RNA binding /// pre-mRNA splicing factor activity	nucleus	mRNA processing
204010_s_at	KRAS	-0.06	0.261	regulation of cell cycle /// small GTPase mediated signal transduction	GTPase activity /// GTP binding	---	MAPK signaling pathway/// focal adhesion/// tight junction/// regulation of actin cytoskeleton
232632_at	TM4SF8	-0.14	0.26	cell motility /// cell proliferation	---	integral to membrane	---
1570085_at	TTLL1	-0.082	0.26	protein modification	ligase activity		---
1568678_s_at	FGFR1OP	0.093	0.259	positive regulation of cell proliferation	---	---	---
217021_at	CYB5	-0.077	0.259	electron transport	cytochrome-c oxidase activity	mitochondrion /// microsome /// integral to membrane	---
230687_at	SLC13A3	0.069	0.259	transport /// sodium ion transport	transporter activity /// symporter activity	membrane /// integral to membrane	---
215151_at	DOCK10	-0.023	0.259	---	guanyl-nucleotide exchange factor activity /// GTP binding /// GTPase binding	---	---
243463_s_at	RIT1	0.086	0.258	signal transduction/// small GTPase mediated signal transduction	GTP binding/// calmodulin binding	plasma membrane	---
1566191_at	JJAZ1	0.116	0.257	regulation of transcription, DNA-dependent /// chromatin modification	nucleic acid binding /// zinc ion binding	nucleus	---
241602_at	ZNF582	0.069	0.256	regulation of transcription, DNA-dependent	nucleic acid binding /// zinc ion binding	nucleus	---
206312_at	GUCY2C	0.16	0.255	cGMP biosynthesis /// protein amino acid phosphorylation /// receptor guanylyl cyclase signaling pathway /// intracellular signaling cascade	guanylate cyclase activity /// protein-tyrosine kinase activity /// receptor activity /// ATP binding /// lyase activity	integral to plasma membrane /// brush border	Purine metabolism
201450_s_at	TIA1	-0.015	0.255	apoptosis /// induction of apoptosis	RNA binding /// poly(A) binding	---	---
242915_at	LOC91120	-0.007	0.255	regulation of transcription, DNA-dependent	nucleic acid binding /// DNA binding /// zinc ion binding	nucleus	---
210631_at	NF1	0.047	0.253	Ras protein signal transduction /// negative regulation of cell proliferation /// negative regulation of cell cycle	enzyme inhibitor activity /// Ras GTPase activator activity	cytoplasm	MAPK signaling pathway
236645_at	HBP1	-0.101	0.252	regulation of transcription, DNA-dependent	DNA binding	---	---
216509_x_at	MLLT10	0.108	0.251	regulation of transcription, DNA-dependent	DNA binding/// transcription factor activity	nucleus	---
1556730_at	PHLDA1	0.101	0.249	---	---	nucleus	---
204840_s_at	EEA1	0.182	0.249	vesicle fusion /// synaptic vesicle to endosome fusion /// early endosome to late endosome transport	nucleic acid binding /// calmodulin binding /// phosphatidylinositol binding /// zinc ion binding /// GTP-dependent protein binding /// protein homodimerization activity	nucleus /// early endosome /// cytosol /// extrinsic to plasma membrane	---
231234_at	CTSC	-0.001	0.248	proteolysis and peptidolysis /// immune response	cysteine-type endopeptidase activity /// dipeptidyl-peptidase I activity /// hydrolase activity	lysosome	---
220438_at	QPCTL	-0.124	0.247	proteolysis and peptidolysis	peptidase activity	---	---
215742_at	SHFM3///FBXW4	-0.103	0.246	ubiquitin-dependent protein catabolism /// ubiquitin cycle /// development /// Wnt receptor signaling pathway /// embryonic limb morphogenesis	---	ubiquitin ligase complex	---
235648_at	ZNF567	0.101	0.245	regulation of transcription, DNA-dependent	DNA binding /// zinc ion binding	nucleus	---
229511_at	SMARCE1	0.009	0.244	DNA metabolism/// chromosome organization and biogenesis (sensu eukarya)/// metabolism/// nucleobase, nucleoside, nucleotide and nucleic acid metabolism/// regulation of transcription from pol ii promoter/// nuclear organization and biogenesis/// cellular physiological process/// cell growth and/or maintenance/// cell organization and biogenesis	transcription cofactor activity/// DNA binding/// transcription regulator activity/// transcription coactivator activity/// chromatin binding/// transcription factor binding/// protein binding	---	Control of Gene Expression by Vitamin D Receptor/// Chromatin Remodeling by hSWI/SNF ATP-dependent Complexes
219683_at	FZD3	0.178	0.244	G-protein coupled receptor protein signaling pathway /// frizzled signaling pathway /// development /// cell proliferation	G-protein coupled receptor activity /// Wnt receptor activity	integral to plasma membrane	Wnt signaling
216002_at	FNTB	0.113	0.244	protein amino acid farnesylation	prenyltransferase activity /// protein farnesyltransferase activity /// transferase activity	cytoplasm	N-Glycans biosynthesis/// Ubiquinone biosynthesis/// Porphyrin and chlorophyll metabolism
219736_at	TRIM36	0.09	0.243	protein ubiquitination	ubiquitin-protein ligase activity /// zinc ion binding	ubiquitin ligase complex	---
211916_s_at	MYO1A	-0.17	0.243	perception of sound /// actin filament-based movement	microfilament motor activity /// actin binding /// calmodulin binding /// ATP binding /// ATPase activity, coupled	muscle myosin /// brush border /// myosin	---
207688_s_at	INHBC	0.069	0.242	cell growth and/or maintenance/// cellular physiological process	signal transducer activity/// transforming growth factor beta receptor binding/// hormone activity/// growth factor activity	---	Cytokine-cytokine receptor interaction/// TGF-beta signaling pathway
1555464_at	IFIH1	0.066	0.242	DNA restriction	nucleic acid binding /// ATP binding /// ATP-dependent helicase activity /// type III site-specific deoxyribonuclease activity	---	---
1566087_at	B3GTL	0.066	0.239	---	transferase activity, transferring glycosyl groups	membrane	---
206810_at	ZNF44	0.052	0.239	regulation of transcription, DNA-dependent	nucleic acid binding /// DNA binding /// zinc ion binding	nucleus	---
242591_at	XLHSRF-1	0.168	0.238	cytoplasm organization and biogenesis/// cytoskeleton-dependent intracellular transport/// intracellular transport/// physiological process/// microtubule-based movement /// microtubule-based process/// cytoskeleton organization and biogenesis/// cellular physiological process/// cell growth and/or maintenance/// cell organization and biogenesis	motor activity/// microtubule motor activity/// heat shock protein activity	---	---
1555265_at	ABCC13	-0.007	0.238	transport	ATP binding /// ATPase activity, coupled to transmembrane movement of substances	nucleus /// integral to membrane	---
226316_at	C13orf10	-0.103	0.237	---	nucleic acid binding
239898_x_at	ZNF286	-0.11	0.236	regulation of transcription, DNA-dependent	DNA binding /// zinc ion binding	nucleus	---
1569323_at	PTPRG	0.163	0.235	protein amino acid dephosphorylation /// one-carbon compound metabolism /// transmembrane receptor protein tyrosine kinase signaling pathway	carbonate dehydratase activity /// transmembrane receptor protein tyrosine phosphatase activity /// zinc ion binding /// hydrolase activity	integral to plasma membrane	Phosphatidylinositol signaling system
213331_s_at	NEK1	-0.086	0.235	cytokinesis /// protein amino acid phosphorylation /// cell cycle /// mitosis	magnesium ion binding /// protein serine/threonine kinase activity /// protein-tyrosine kinase activity /// ATP binding /// transferase activity	nucleus
210909_x_at	LPAL2	0.014	0.233	---	---	integral to membrane	---
218102_at	DERA	-0.038	0.23	---	deoxyribose-phosphate aldolase activity/// lyase activity/// catalytic activity/// aldolase activity	---	---
237789_at	DHCR24	-0.234	0.229	lipid metabolism/// macromolecule metabolism/// electron transport/// cholesterol metabolism	oxidoreductase activity/// catalytic activity	---	tryptophan metabolism/// 1,1,1-trichloro-2,2-bis(4-chlorophenyl)ethane/// propanoate metabolism/// fatty acid biosynthesis
214302_x_at	GJA12	-0.146	0.229	cell communication	connexon channel activity	connexon complex/// integral to membrane	---
207054_at	IMPG1	-0.039	0.229	visual perception	receptor activity /// extracellular matrix structural constituent	extracellular matrix (sensu Metazoa)	---
220667_at	MGC20741	-0.185	0.229	ubiquitin-dependent protein catabolism /// ubiquitin cycle	cysteine-type endopeptidase activity /// ubiquitin thiolesterase activity /// hydrolase activity	---	---
1554623_x_at	DGKE	-0.148	0.229	protein kinase C activation /// intracellular signaling cascade /// phospholipid biosynthesis	diacylglycerol kinase activity /// ATP binding /// transferase activity /// diacylglycerol binding	integral to membrane	Glycerolipid metabolism /// Glycerophospholipid metabolism /// Phosphatidylinositol signaling system
242859_at	TFCP2	0.03	0.229	regulation of transcription from Pol II promoter	transcription factor activity	---	---
233044_at	EGFR	-0.103	0.228	protein amino acid phosphorylation /// epidermal growth factor receptor signaling pathway /// cell proliferation /// negative regulation of cell cycle	receptor activity /// epidermal growth factor receptor activity /// ATP binding /// transferase activity	endosome /// cytoskeleton /// integral to plasma membrane	MAPK signaling pathway/// calcium signaling pathway/// cadherin-mediated cell adhesion/// regulation of actin cytoskeleton/// cytokine-cytokine receptor interaction/// adherens junction /// focal adhesion
226134_s_at	MSI2	0.619	0.228	---	RNA binding	---	---
1559393_at	FLJ38508	0.089	0.226	one-carbon compound metabolism /// biosynthesis	oxidoreductase activity /// hydroxymethyl-, formyl- and related transferase activity /// cofactor binding	---	---
205488_at	GZMA	-0.002	0.226	proteolysis and peptidolysis /// apoptosis /// cleavage of lamin /// immune response /// cytolysis	chymotrypsin activity /// granzyme A activity /// trypsin activity /// protein binding /// hydrolase activity /// protein homodimerization activity	immunological synapse /// nucleus	Neuroactive ligand-receptor interaction
1555982_at	ZFYVE16	0.002	0.226	endosome transport/// protein-lysosome targeting/// regulation of endocytosis/// signal transduction/// vesicle organization and biogenesis	phosphatidylinositol binding/// protein binding/// protein transporter activity/// zinc ion binding	membrane	TGF-beta signaling pathway
207092_at	LEP	-0.009	0.225	energy reserve metabolism /// signal transduction /// cell-cell signaling	hormone activity	extracellular space	Neuroactive ligand-receptor interaction/// cytokine-cytokine receptor interaction
1554014_at	CHD2	0.111	0.225	chromatin assembly or disassembly /// regulation of transcription from Pol II promoter /// chromosome organization and biogenesis (sensu Eukaryota)	chromatin binding /// ATP-dependent DNA helicase activity /// helicase activity /// ATP binding /// hydrolase activity	chromatin /// nucleus	---
222793_at	DDX58	0.008	0.225	---	nucleotide binding /// nucleic acid binding /// helicase activity /// ATP binding /// nucleoside-triphosphatase activity	---	---
236219_at	TMEM20	0.135	0.225	---	---	membrane	---
1555431_a_at	IL31RA	0.03	0.224	MAPKKK cascade /// anti-apoptosis /// defense response /// transmembrane receptor protein tyrosine kinase signaling pathway /// JAK-STAT cascade /// positive regulation of cell proliferation /// cytokine and chemokine mediated signaling pathway /// macrophage differentiation /// positive regulation of tyrosine phosphorylation of Stat3 protein /// positive regulation of tyrosine phosphorylation of…	transcription coactivator activity /// receptor activity /// hematopoietin/interferon-class (D200-domain) cytokine receptor activity /// protein kinase binding /// cytokine binding	integral to membrane	---
215392_at	USP3	0.094	0.224	ubiquitin-dependent protein catabolism /// ubiquitin cycle	cysteine-type endopeptidase activity /// ubiquitin thiolesterase activity /// hydrolase activity	---	---
236417_at	MFN1	-0.012	0.224	---	GTPase activity /// GTP binding /// hydrolase activity	mitochondrion /// integral to membrane /// outer membrane	---
204930_s_at	BNIP1	-0.028	0.223	apoptosis /// anti-apoptosis	---	integral to membrane	---
240307_at	FUBP1	0.053	0.222	regulation of transcription, DNA-dependent /// phosphate transport	transcription factor activity	nucleus /// cytoplasm	---
236243_at	ZCCHC6	-0.099	0.222	---	nucleic acid binding /// zinc ion binding /// nucleotidyltransferase activity	nucleus	---
218793_s_at	SCML1	0.101	0.217	regulation of transcription, DNA-dependent /// morphogenesis	transcription factor activity	nucleus	---
232563_at	MGC27466	0.033	0.217	regulation of transcription, DNA-dependent	nucleic acid binding /// zinc ion binding	nucleus	---
244285_at	C6orf102	0.083	0.216	microtubule-based movement	microtubule motor activity /// ATP binding	microtubule associated complex	---
244788_at	MRC2	0.075	0.216	endocytosis	receptor activity /// sugar binding	integral to membrane	---
222578_s_at	UBE1DC1	0.022	0.215	L-serine biosynthesis	catalytic activity /// oxidoreductase activity, acting on the CH-OH group of donors, NAD or NADP as acceptor	---	---
220146_at	TLR7	0.093	0.215	inflammatory response	transmembrane receptor activity	integral to membrane	TOLL-like receptor signaling pathway
237069_s_at	TRPM1	-0.073	0.213	cation transport	calcium channel activity	membrane fraction /// integral to plasma membrane /// membrane	---
206375_s_at	HSPB3	0.343	0.208	protein folding /// response to unfolded protein	---	---	---
1567056_at	OR8G2	-0.166	0.207	G-protein coupled receptor protein signaling pathway/// perception of smell	olfactory receptor activity/// receptor activity	integral to membrane	---
221447_s_at	GLT8D2	-0.066	0.206	carbohydrate biosynthesis	transferase activity /// transferase activity, transferring hexosyl groups	---	---
231192_at	EDG7	-0.046	0.206	G-protein signaling, coupled to cyclic nucleotide second messenger /// positive regulation of cytosolic calcium ion concentration /// synaptic transmission	lysosphingolipid and lysophosphatidic acid receptor activity /// lipid binding	integral to plasma membrane	Neuroactive ligand-receptor interaction
244041_at	STX6	-0.066	0.204	transport /// intracellular protein transport /// vesicle fusion /// trans-Golgi to endosome transport	protein binding /// protein transporter activity	early endosome /// Golgi apparatus /// integral to plasma membrane /// clathrin-coated vesicle /// perinuclear region	---
219710_at	SH3TC2	-0.018	0.203	cyclic-nucleotide-mediated signaling/// G-protein coupled receptor protein signaling pathway/// cell communication	signal transducer activity/// serotonin receptor activity/// G-protein coupled receptor activity/// rhodopsin-like receptor activity	---	Neuroactive ligand-receptor interaction
204399_s_at	EML2	0.091	0.203	visual perception /// perception of sound	---	microtubule associated complex	---
217176_s_at	ZFX	-0.027	0.203	regulation of transcription, DNA-dependent /// regulation of transcription	DNA binding /// transcription coactivator activity /// zinc ion binding /// transcription regulator activity /// metal ion binding	nucleus	---
227149_at	TNRC6C	0.481	0.202	---	nucleic acid binding	---	---
226984_at	FGD5	-0.098	0.202	---	zinc ion binding	---	---
241915_at	LOC123876 /// HXMA	0.077	0.197	metabolism	catalytic activity /// ligase activity	---	---
37079_at	C6orf68	0.098	0.197	metabolism	transferase activity	---	---
204461_x_at	RAD1	0.053	0.197	cell cycle checkpoint /// DNA repair	damaged DNA binding /// 3'-5' exonuclease activity	nucleus	---
1560712_at	DKFZp686L1818	-0.114	0.196	proteolysis and peptidolysis	chymotrypsin activity /// trypsin activity /// peptidase activity	---	---
240709_at	SEZ6L	-0.178	0.196	---	---	integral to membrane	---
232469_x_at	SSBP3	0.009	0.196	regulation of transcription, DNA-dependent	single-stranded DNA binding /// transcription regulator activity	nucleus	---
205978_at	KL	0.022	0.194	carbohydrate metabolism	hydrolase activity, hydrolyzing O-glycosyl compounds /// signal transducer activity /// beta-glucosidase activity	extracellular space /// membrane fraction /// soluble fraction /// integral to plasma membrane /// integral to membrane	---
1553183_at	UMODL1	0.043	0.193	---	calcium ion binding	---	---
216799_at	CORO2B	-0.151	0.193	actin cytoskeleton organization and biogenesis	actin binding	actin cytoskeleton /// membrane	---
1557637_at	PPP3CA	0.117	0.192	protein amino acid dephosphorylation	protein serine/threonine phosphatase activity /// calcium ion binding /// calmodulin binding /// hydrolase activity	calcineurin complex	MAPK signaling pathway/// Wnt signaling pathway/// Apoptosis/// Calcium signaling pathway/// Amyotrophic lateral sclerosis
1558522_at	MPP6	0.079	0.191	protein complex assembly	protein binding	membrane	---
243373_at	SEMA3D	0.141	0.19	development /// neurogenesis	receptor activity	membrane	---
241403_at	CLK4	0.258	0.19	protein amino acid phosphorylation	protein serine/threonine kinase activity /// protein-tyrosine kinase activity /// ATP binding /// transferase activity	nucleus	mRNA processing
220436_at	LOC389722	0.209	0.19	cell adhesion	structural molecule activity	---	---
240444_x_at	RSN	0.012	0.19	---	nucleic acid binding /// microtubule binding	endosome /// intermediate filament /// microtubule cytoskeleton	---
220108_at	GNA14	0.259	0.188	G-protein coupled receptor protein signaling pathway/// protein amino acid ADP-ribosylation /// signal transduction	GTP binding/// GTPase activity/// signal transducer activity	heterotrimeric G-protein complex/// plasma membrane	Calcium signaling pathway
205525_at	CALD1	0.124	0.187	muscle contraction /// muscle development	actin binding /// calmodulin binding /// tropomyosin binding /// myosin binding	cytoskeleton	---
203078_at	CUL2	0.056	0.187	G1/S transition of mitotic cell cycle /// ubiquitin cycle /// cell cycle /// cell cycle arrest /// negative regulation of cell proliferation /// induction of apoptosis by intracellular signals	---	---	Ubiquitin mediated proteolysis
1569383_s_at	ZFYVE28	0.332	0.186	---	zinc ion binding	---	---
244360_at	FBXL17	-0.155	0.185	ubiquitin cycle	---	---	---
1564631_at	FLJ25818	0.094	0.185	---	calcium ion binding	---	---
203561_at	FCGR2A	0.005	0.184	immune response	receptor activity /// receptor signaling protein activity /// IgG binding	plasma membrane /// integral to membrane	---
228698_at	SOX7	-0.004	0.184	regulation of transcription, DNA-dependent	DNA binding	nucleus	---
227314_at	ITGA2	-0.008	0.183	cell-matrix adhesion /// integrin-mediated signaling pathway /// blood coagulation /// organogenesis	magnesium ion binding /// receptor activity /// collagen binding	plasma membrane /// integrin complex /// integral to membrane	ECM-receptor interaction/// focal adhesion/// regulation of actin cytoskeleton/// hemostasis
218621_at	HEMK1	-0.09	0.183	DNA methylation /// protein amino acid methylation	DNA binding /// N-methyltransferase activity /// protein methyltransferase activity /// S-adenosylmethionine-dependent methyltransferase activity /// transferase activity	---	Selenoamino acid metabolism/// tryptophan metabolism/// histidine metabolism/// tyrosine metabolism/// ubiquinone biosynthesis/// nitrobenzene degradation/// aminophosphonate metabolism/// androgen and estrogen metabolism
222522_x_at	MRPS10	-0.064	0.181	protein biosynthesis	structural constituent of ribosome	intracellular /// mitochondrion /// mitochondrial ribosome /// ribosome	---
1557053_s_at	UBE2G2	-0.257	0.181	ubiquitin cycle	ubiquitin conjugating enzyme activity /// ubiquitin-protein ligase activity /// ligase activity	---	Parkinson's disease
220911_s_at	KIAA1305	-0.003	0.181	DNA recombination	DNA binding	---	---
1558103_a_at	TM6SF1	0.246	0.18	---	---	integral to membrane	---
240953_at	ACPP	0.024	0.179	regulation of cell cycle	acid phosphatase activity /// protein tyrosine phosphatase activity /// hydrolase activity	extracellular region	gamma-Hexachlorocyclohexane degradation /// Riboflavin metabolism
217493_x_at	NCR2	-0.166	0.179	cellular defense response /// signal transduction	transmembrane receptor activity	integral to plasma membrane	---
208153_s_at	FAT2	-0.155	0.178	cell adhesion /// homophilic cell adhesion	structural molecule activity /// calcium ion binding /// protein binding	membrane /// integral to membrane	---
216734_s_at	BLR1	-0.152	0.176	cell motility /// G-protein coupled receptor protein signaling pathway /// B-cell activation	rhodopsin-like receptor activity /// angiotensin type II receptor activity /// C-X-C chemokine receptor activity	integral to plasma membrane	Cytokine-cytokine receptor interaction
244145_at	FYCO1	0.02	0.176	intracellular protein transport	zinc ion binding /// protein carrier activity	membrane	---
231686_at	GATM	-0.116	0.175	carboxylic acid metabolism/// creatine biosynthesis	transferase activity, transferring one-carbon groups/// catalytic activity	---	arginine and proline metabolism/// glycine, serine and threonine metabolism/// urea cycle and metabolism of amino groups
211522_s_at	GNRHR	-0.021	0.175	G-protein coupled receptor protein signaling pathway /// development	rhodopsin-like receptor activity /// gonadotropin-releasing hormone receptor activity	plasma membrane /// integral to membrane	Neuroactive ligand-receptor interaction
241262_at	FLJ10504	-0.06	0.175	proteolysis and peptidolysis	subtilase activity	---	---
230243_at	RG9MTD2	0.261	0.175	---	methyltransferase activity /// transferase activity	---	---
244517_x_at	RNF146	0.018	0.174	protein ubiquitination	ubiquitin-protein ligase activity /// zinc ion binding	ubiquitin ligase complex	---
1552935_at	ZCCHC5	0.143	0.173	---	nucleic acid binding	---	---
232415_at	PCDHB13	0.045	0.172	cell adhesion /// homophilic cell adhesion /// synaptic transmission /// synaptogenesis /// calcium-dependent cell-cell adhesion	calcium ion binding /// protein binding	integral to membrane	---
1563860_at	LOC400965	-0.087	0.172	transmembrane receptor protein tyrosine kinase signaling pathway/// response to external stimulus/// lymphocyte activation/// T-cell activation/// physiological process/// immune cell activation/// enzyme linked receptor protein signaling pathway/// cellular physiological process/// cell surface receptor linked signal transduction/// immune response/// response to biotic stimulus/// response to s…	MHC class I protein binding/// signal transducer activity/// receptor binding		---
232938_at	SFMBT2	-0.182	0.171	regulation of transcription	---	nucleus	---
222722_at	OGN	0.343	0.171	---	growth factor activity	---	---
237089_at	ADAMTS16	0.003	0.17	proteolysis and peptidolysis	metalloendopeptidase activity	extracellular matrix (sensu Metazoa)	---
244097_at	CR2	-0.023	0.169	immune response /// complement activation, classical pathway	receptor activity /// complement receptor activity	plasma membrane /// integral to membrane	Complement and coagulation cascades
1562161_at	MGC9850	-0.053	0.168	---	---	---	RNA transcription
1564351_at	POU2F1	0.166	0.167	regulation of transcription, DNA-dependent	transcription factor activity	nucleus	Transcription, RNA Polymerase III
236733_at	FAF1	-0.127	0.166	apoptosis	protein binding	nucleus	---
240718_at	CASC1	0.102	0.166	secretory pathway/// vesicle-mediated transport/// vesicle targeting/// hemopoiesis/// membrane fusion/// exocytosis/// cellular physiological process/// vesicle fusion/// cell growth and/or maintenance/// organogenesis/// morphogenesis/// hemocyte differentiation (sensu arthropoda)/// hemocyte development/// cellular process/// cell differentiation	---	---	---
234149_at	THRAP3	0.17	0.165	regulation of transcription, DNA-dependent /// transcription initiation from Pol II promoter /// androgen receptor signaling pathway	receptor activity /// ATP binding /// RNA polymerase II transcription mediator activity /// transcriptional activator activity /// ligand-dependent nuclear receptor transcription coactivator activity /// vitamin D receptor binding /// thyroid hormone receptor binding	mediator complex /// nucleus	---
242690_at	ATP11C	0.015	0.165	cation transport	magnesium ion binding /// phospholipid-translocating ATPase activity /// ATP binding /// ATPase activity, coupled to transmembrane movement of ions, phosphorylative mechanism /// hydrolase activity /// ATPase activity	membrane /// integral to membrane	---
1555626_a_at	SLAMF1	-0.101	0.164	positive regulation of cell proliferation /// antimicrobial humoral response (sensu Vertebrata) /// lymphocyte activation	antigen binding /// transmembrane receptor activity	cell surface /// integral to membrane	---
1560648_s_at	TSPYL1	-0.08	0.164	nucleosome assembly	---	nucleus	---
209863_s_at	TP73L	-0.14	0.163	regulation of transcription, DNA-dependent /// apoptosis /// development	transcription factor activity	nucleus	---
227539_at	GNA13	0.187	0.161	cell motility /// signal transduction /// G-protein coupled receptor protein signaling pathway	GTPase activity /// receptor signaling protein activity /// protein binding /// GTP binding	membrane	G Protein Signaling /// G13 Signaling Pathway
230081_at	PLCXD3	-0.139	0.16	intracellular signaling cascade	phospholipase C activity	---	---
229648_at	RICS	-0.184	0.157	---	GTPase activator activity	---	---
240295_at	PAPPA	-0.01	0.156	proteolysis and peptidolysis /// pregnancy /// cell differentiation	metallopeptidase activity /// zinc ion binding /// hydrolase activity	extracellular space /// membrane	---
215332_s_at	CD8B1	0.072	0.155	immune response /// transmembrane receptor protein tyrosine kinase signaling pathway /// T-cell activation	protein binding /// coreceptor activity /// MHC class I protein binding	integral to plasma membrane /// T-cell receptor complex	---
203378_at	PCF11	-0.196	0.153	mRNA cleavage	pre-mRNA cleavage factor activity	nucleus /// mRNA cleavage factor complex	mRNA Processing, Transcription, Gene Expression, Cleavage and Polyadenylation
237634_at	C1QTNF3	-0.098	0.153	phosphate transport	---	cytoplasm	---
238655_at	ACAD10	-0.116	0.152	electron transport /// metabolism	acyl-CoA dehydrogenase activity /// hydrolase activity	---	---
215933_s_at	HHEX	0.274	0.15	regulation of transcription, DNA-dependent /// development /// antimicrobial humoral response (sensu Vertebrata)	transcription factor activity	nucleus	---
1553544_at	GPR101	-0.043	0.149	G-protein coupled receptor protein signaling pathway	rhodopsin-like receptor activity	integral to membrane	---
216724_at	MGC45428	-0.119	0.149	protein amino acid phosphorylation /// intracellular signaling cascade	protein serine/threonine kinase activity /// ATP binding /// transferase activity	---	---
1566079_at	ELOVL5	-0.022	0.149	---	---	integral to membrane	---
204291_at	ZNF518	-0.068	0.149	---	nucleic acid binding /// zinc ion binding	nucleus	---
241278_at	FCRH3	0.34	0.146	---	receptor activity	---	---
1556783_a_at	LASS5	0.078	0.146	regulation of transcription, DNA-dependent /// lipid biosynthesis	transcription factor activity	nucleus /// endoplasmic reticulum /// integral to membrane	---
216322_at	CD58	0.122	0.144	cell-cell adhesion/// antimicrobial humoral response (sensu Vertebrata)	protein binding	integral to plasma membrane	---
224259_at	WNT8A	-0.111	0.144	frizzled-2 signaling pathway /// development	signal transducer activity	extracellular region	WNT signaling pathway
1569078_at	C17orf27	-0.113	0.143	protein ubiquitination	ubiquitin-protein ligase activity /// zinc ion binding	ubiquitin ligase complex	---
1555890_at	OR2A9P	0.064	0.142	cell surface receptor linked signal transduction/// G-protein coupled receptor protein signaling pathway/// signal transduction/// cell communication/// cellular process	signal transducer activity/// receptor activity/// G-protein coupled receptor activity/// rhodopsin-like receptor activity	---	---
235165_at	PARD6B	0.089	0.138	cytokinesis /// intercellular junction assembly /// cell cycle /// establishment and/or maintenance of cell polarity /// axonogenesis /// regulation of cell migration	protein binding	plasma membrane /// tight junction	Tight junction
1553468_at	HYDIN	-0.067	0.138	---	---	integral to membrane	---
218180_s_at	EPS8L2	-0.083	0.138	---	receptor activity	---	---
215915_at	GULP1	-0.046	0.138	apoptosis/// phagocytosis, engulfment	Signal transducer activity	---	---
242136_x_at	MGC70870	0.302	0.137	L-serine biosynthesis	oxidoreductase activity /// oxidoreductase activity, acting on the CH-OH group of donors, NAD or NADP as acceptor	---	---
213552_at	GLCE	-0.024	0.137	peptidoglycan biosynthesis /// heparan sulfate proteoglycan biosynthesis /// heparin biosynthesis	isomerase activity /// racemase and epimerase activity, acting on carbohydrates and derivatives	Golgi apparatus /// integral to membrane	Chondroitin/ Heparan sulfate biosynthesis
236930_at	NUMB	0.005	0.137	development	---	integral to plasma membrane /// membrane	Notch signaling pathway
212943_at	KIAA0528	-0.14	0.137	transport	transporter activity	synaptic vesicle /// membrane	---
233343_at	DEFB127	-0.08	0.135	innate immune response/// defense response to bacteria	nucleic acid binding	---	---
1554876_a_at	S100Z	-0.07	0.133	---	calcium ion binding	---	---
208047_s_at	NAB1	0.088	0.131	regulation of transcription, DNA-dependent /// negative regulation of transcription	nucleic acid binding /// transcriptional repressor activity	nucleus	---
243108_at	RANBP9	-0.088	0.13	microtubule nucleation	protein binding	nucleus	---
201827_at	SMARCD2	-0.031	0.128	chromatin remodeling /// regulation of transcription from Pol II promoter /// chromatin modification	transcription coactivator activity	nucleoplasm	---
207313_x_at	KIR3DL2	-0.1	0.127	cellular defense response	receptor activity	integral to plasma membrane	---
1556306_at	MLL5	0.431	0.126	Regulation of transcription, DNA-dependent	DNA binding	nucleus	---
244603_at	ARHGAP4	-0.053	0.125	cytoskeleton organization and biogenesis /// Rho protein signal transduction	SH3/SH2 adaptor protein activity /// Rho GTPase activator activity	cytoplasm	---
1567013_at	NFE2L2	-0.134	0.124	regulation of transcription, DNA-dependent /// transcription from Pol II promoter	transcription factor activity	nucleus	Wnt signaling
216854_at	GDF11	-0.242	0.123	mesoderm development/// neurogenesis/// skeletal development/// growth	cytokine activity/// growth factor activity	---	---
203984_s_at	CASP9	-0.208	0.123	proteolysis and peptidolysis /// apoptotic program /// caspase activation via cytochrome c /// regulation of apoptosis	protein binding /// enzyme activator activity /// caspase activity	intracellular	Apoptosis///MAPK signaling pathway///Parkinson’s disease
235108_at	KCNK3	-0.062	0.123	ion transport /// potassium ion transport /// synaptic transmission	voltage-gated ion channel activity /// potassium channel activity	integral to plasma membrane	---
211489_at	ADRA1A	-0.007	0.121	apoptosis /// smooth muscle contraction /// signal transduction /// G-protein coupled receptor protein signaling pathway /// protein kinase cascade /// cell-cell signaling /// negative regulation of cell proliferation	rhodopsin-like receptor activity /// adrenoceptor activity /// alpha1-adrenergic receptor activity	integral to plasma membrane	Neuroactive ligand-receptor interaction
215231_at	PRKAG2	-0.102	0.12	fatty acid biosynthesis /// cholesterol biosynthesis	---	---	Fatty Acid Synthesis
1552910_at	SIGLEC11	-0.099	0.12	cell adhesion	protein binding /// sugar binding	integral to membrane	---
207031_at	BAPX1	0.073	0.116	skeletal development /// regulation of transcription, DNA-dependent /// transcription from Pol II promoter	transcription factor activity /// RNA polymerase II transcription factor activity	nucleus	---
223425_at	RAVER1	-0.115	0.115	nuclear mRNA splicing, via spliceosome	nucleic acid binding	---	---
211619_s_at	ALPP /// ALPPL2	-0.176	0.114	metabolism /// phosphorylation	magnesium ion binding /// alkaline phosphatase activity /// hydrolase activity	integral to membrane /// membrane	gamma-Hexachlorocyclohexane degradation /// Folate biosynthesis/// glycerolipid metabolism
1557674_s_at	MGC12458	-0.099	0.114	---	calcium ion binding	---	---
236168_at	ACSL3	-0.169	0.113	lipid metabolism /// fatty acid metabolism /// metabolism	magnesium ion binding /// catalytic activity /// fatty-acyl-CoA synthase activity /// long-chain-fatty-acid-CoA ligase activity /// ligase activity	---	Fatty Acid Degradation /// Mitochondrial fatty acid betaoxidation /// Fatty acid metabolism
1559172_at	ANK1	-0.185	0.111	exocytosis /// cytoskeleton organization and biogenesis /// signal transduction /// maintenance of epithelial cell polarity	structural molecule activity /// structural constituent of cytoskeleton /// protein binding /// cytoskeletal adaptor activity /// enzyme binding /// spectrin binding	cytoskeleton /// plasma membrane /// actin cytoskeleton /// basolateral plasma membrane	---
225488_at	DERL1	-0.433	0.11	protein transport /// viral intracellular protein transport /// ER-associated protein catabolism /// unfolded protein response /// retrograde protein transport, ER to cytosol	receptor activity /// protein binding	endoplasmic reticulum /// integral to endoplasmic reticulum membrane	---
204456_s_at	GAS1	0.301	0.109	cell cycle arrest /// negative regulation of cell proliferation /// negative regulation of S phase of mitotic cell cycle	---	anchored to plasma membrane	Hedgehog signaling pathway
220378_at	TCP11	-0.029	0.108	development	---	---	---
44617_at	FLJ13491	0.22	0.108	apoptosis /// protein metabolism	oxidoreductase activity /// oxidoreductase activity, acting on single donors with incorporation of molecular oxygen, incorporation of two atoms of oxygen /// oxidoreductase activity, acting on paired donors, with incorporation or reduction of molecular oxygen, 2-oxoglutarate as one donor, and incorporation of one atom each of oxygen into both donors	---	---
1554786_at	C20orf32	0.109	0.108	signal transduction	two-component sensor molecule activity	membrane	---
1555884_at	PSMD6	-0.033	0.108	ATP-dependent proteolysis	binding /// ATPase activity	proteasome complex (sensu Eukaryota)	Proteasome Degradation
1561167_at	ETV6	-0.114	0.107	regulation of transcription, DNA-dependent	transcription factor activity	nucleus	Circadian Exercise
210282_at	ZNF198	-0.041	0.107	regulation of transcription, DNA-dependent	zinc ion binding	nucleus	---
237968_at	ARL6IP2	-0.122	0.106	immune response	GTPase activity /// GTP binding	---	---
231883_at	FBXW8	-0.12	0.105	ubiquitin cycle /// oxygen transport	heme binding	---	---
240206_at	TARS	-0.223	0.104	protein biosynthesis /// threonyl-tRNA aminoacylation	threonine-tRNA ligase activity /// ATP binding /// ligase activity	soluble fraction /// cytoplasm	Glycine, serine and threonine metabolism /// Aminoacyl-tRNA biosynthesis
207533_at	CCL1	-0.187	0.101	calcium ion homeostasis /// chemotaxis /// inflammatory response /// signal transduction /// cell-cell signaling /// viral life cycle	chemokine activity	extracellular space	Cytokine-cytokine receptor interaction
228610_at	SMBP	0.32	0.101	transport	transporter activity	integral to membrane	---
231269_at	DJ467N11.1	-0.117	0.1	DNA restriction	nucleotide binding /// nucleic acid binding /// ATP binding /// ATP-dependent helicase activity /// type III site-specific deoxyribonuclease activity /// nucleoside-triphosphatase activity	nucleus	---
1563899_at	KLPH	-0.067	0.099	carbohydrate metabolism	hydrolase activity, hydrolyzing O-glycosyl compounds	integral to membrane	---
244125_at	MGC70870	0.023	0.097	L-serine biosynthesis	oxidoreductase activity /// oxidoreductase activity, acting on the CH-OH group of donors, NAD or NADP as acceptor	---	---
1557575_at	GENX-3414	-0.12	0.096	carbohydrate metabolism /// muscle contraction	catalytic activity	membrane fraction /// integral to plasma membrane	Circadian Exercise
230078_at	RAPGEF6	-0.107	0.096	Ras protein signal transduction /// regulation of GTPase activity	guanyl-nucleotide exchange factor activity /// Ras interactor activity /// GTP-dependent protein binding	plasma membrane	---
239465_at	UQCRC2	-0.259	0.096	electron transport /// oxidative phosphorylation /// proteolysis and peptidolysis /// aerobic respiration	metalloendopeptidase activity /// ubiquinol-cytochrome-c reductase activity /// oxidoreductase activity	mitochondrion /// mitochondrial electron transport chain	Oxidative phosphorylation
211514_at	RIPK5	-0.09	0.095	protein amino acid phosphorylation	protein kinase activity /// protein serine/threonine kinase activity /// protein-tyrosine kinase activity /// receptor activity /// ATP binding	---	---
242038_at	TA-LRRP	-0.099	0.093	---	---	integral to membrane	---
225039_at	RPE	0.243	0.09	carbohydrate metabolism	ribulose-phosphate 3-epimerase activity /// isomerase activity	---	Pentose phosphate pathway/// pentose and glucuronate interconversions/// metabolism of sugars/// carbon fixation
233470_at	PTPN5	-0.126	0.09	protein metabolism/// dephosphorylation/// physiological process/// protein amino acid dephosphorylation/// phosphate metabolism/// protein modification	phosphoprotein phosphatase activity/// phosphoric monoester hydrolase activity/// protein tyrosine phosphatase activity/// catalytic activity	---	MAPK signaling pathway
238819_at	ZNF347	-0.105	0.089	regulation of transcription, DNA-dependent	DNA binding /// zinc ion binding	nucleus	---
216318_at	MGC27165	-0.118	0.088	immune response	antigen binding	integral to membrane	---
211097_s_at	PBX2	0.153	0.086	regulation of transcription, DNA-dependent /// anterior compartment specification /// posterior compartment specification	transcription factor activity	nucleus	---
240841_at	INSM2	0.296	0.085	---	nucleic acid binding /// zinc ion binding	nucleus	---
206347_at	PDK3	0.172	0.083	glucose metabolism /// protein amino acid phosphorylation	protein kinase activity /// [pyruvate dehydrogenase (lipoamide)] kinase activity /// ATP binding	mitochondrion	Krebs-TCA Cycle
238958_at	UBE2E1	-0.146	0.079	ubiquitin-dependent protein catabolism /// ubiquitin cycle	ubiquitin conjugating enzyme activity /// ubiquitin-protein ligase activity /// ligase activity	---	Ubiquitin mediated proteolysis
215043_s_at	SMA3 /// SMA5	-0.107	0.079	skeletal development /// carbohydrate metabolism /// neurogenesis	hydrolase activity, hydrolyzing O-glycosyl compounds	---	---
1554251_at	HP1-BP74	0.314	0.078	nucleosome assembly	DNA binding	nucleosome /// nucleus /// chromosome	---
1570156_s_at	FMN1	-0.235	0.071	Development/// cell organization and biogenesis	actin binding	nucleus	---
1554536_at	DPYD	0.031	0.071	electron transport /// 'de novo' pyrimidine base biosynthesis /// uracil catabolism /// thymidine catabolism	dihydroorotate dehydrogenase activity /// dihydroorotate oxidase activity /// electron transporter activity /// iron ion binding /// disulfide oxidoreductase activity /// oxidoreductase activity /// dihydropyrimidine dehydrogenase (NADP+) activity	cytoplasm /// mitochondrion /// membrane	Pyrimidine metabolism /// beta-Alanine metabolism /// Pantothenate and CoA biosynthesis
228157_at	ZNF207	-0.036	0.069	regulation of transcription, DNA-dependent	transcription factor activity /// zinc ion binding	nucleus	---
243158_at	NT5C2	0.19	0.068	---	5'-nucleotidase activity /// hydrolase activity	cytosol	---
201148_s_at	TIMP3	0.351	0.067	visual perception /// induction of apoptosis by extracellular signals	metalloendopeptidase inhibitor activity	extracellular matrix (sensu Metazoa)	Matrix Metalloproteinases
1563465_at	PKD1L1	-0.122	0.065	---	---	integral to membrane	---
230838_s_at	CIAPIN1	-0.131	0.063	---	transferase activity, transferring one-carbon groups/// transferase activity/// methyltransferase activity/// catalytic activity	---	---
238821_at	NOX1	0.278	0.062	proton transport	superoxide-generating NADPH oxidase activity/// voltage-gated proton channel activity	integral to membrane	---
203898_at	RCP9	0.197	0.06	acrosome reaction	calcitonin receptor activity	---	Smooth muscle contraction
233875_at	EDIL3	-0.23	0.059	cell adhesion /// development	integrin binding /// calcium ion binding /// protein binding	---	---
1552661_at	PCDHGB7	-0.073	0.057	cell adhesion /// homophilic cell adhesion	calcium ion binding /// protein binding	integral to membrane	---
216964_at	USP22	-0.234	0.054	ubiquitin-dependent protein catabolism/// ubiquitin cycle	cysteine-type endopeptidase activity/// ubiquitin thiolesterase activity	---	---
244745_at	RERG	0.176	0.051	small GTPase mediated signal transduction /// negative regulation of cell proliferation /// response to hormone stimulus /// negative regulation of cell growth	GTPase activity /// GTP binding /// GDP binding /// estrogen receptor binding	nucleus /// cytosol	---
205636_at	SH3GL3	-0.208	0.05	central nervous system development /// signal transduction	protein binding	cytoplasm	---
208525_s_at	OR2F1 /// OR2F2	-0.155	0.049	signal transduction /// G-protein coupled receptor protein signaling pathway /// perception of smell	receptor activity /// olfactory receptor activity	integral to plasma membrane /// integral to membrane	---
204171_at	RPS6KB1	-0.092	0.048	protein amino acid phosphorylation /// signal transduction	protein serine/threonine kinase activity /// protein-tyrosine kinase activity /// ATP binding /// transferase activity	---	TGF-Beta signaling pathway
236192_at	HOOK3	-0.291	0.043	Golgi organization and biogenesis/// microtubule cytoskeleton organization and biogenesis	microtubule binding	Golgi membrane/// cytoskeleton	---
1561329_s_at	RPUSD3	0.255	0.033	RNA processing	RNA binding /// pseudouridine synthase activity	---	---
1553295_at	ABCA13	-0.087	0.033	transport/// cellular physiological process/// cell growth and/or maintenance	ATP binding/// ATPase activity	---	---
230918_at	FGF7	0.187	0.032	regulation of cell cycle /// signal transduction /// cell-cell signaling /// cell proliferation /// positive regulation of cell proliferation /// epidermis development /// response to wounding	growth factor activity	extracellular region	MAPK signaling pathway/// Regulation of actin cytoskeleton
1554907_a_at	HYDIN	-0.196	0.032	---	---	integral to membrane	---
204432_at	SOX12	-0.451	0.028	regulation of transcription from Pol II promoter	DNA binding /// RNA polymerase II transcription factor activity	nucleus	---
237427_at	COL9A3	-0.424	0.028	phosphate transport	structural molecule activity	extracellular matrix (sensu Metazoa) /// collagen type IX /// cytoplasm	---
1558779_at	H2AFY	0.16	0.021	nucleosome assembly /// chromosome organization and biogenesis (sensu Eukaryota)	DNA binding	nucleosome /// nucleus /// chromosome	---
207609_s_at	CYP1A2	0.275	0.017	electron transport	electron transporter activity /// oxygen binding /// unspecific monooxygenase activity	endoplasmic reticulum /// microsome /// membrane	Fatty acid metabolism /// gamma-Hexachlorocyclohexane degradation /// Tryptophan metabolism
208303_s_at	CRLF2	-0.235	0.016	---	receptor activity /// hematopoietin/interferon-class (D200-domain) cytokine receptor activity	integral to membrane	Cytokine-cytokine receptor interaction
206772_at	PTHR2	0.259	0.014	G-protein coupled receptor protein signaling pathway	G-protein coupled receptor activity /// parathyroid hormone receptor activity	integral to plasma membrane	Neuroactive ligand-receptor interaction
240485_at	TTC8	0.136	0.013	visual perception	binding	---	---
229785_at	CCM1	-0.063	0.013	small GTPase mediated signal transduction	small GTPase regulatory/interacting protein activity /// binding	cytoskeleton	---
238512_at	ST7L	-0.158	0.01	---	binding	---	---
237198_at	MGC24039	-0.168	0.005	---	nucleic acid binding	---	---
201571_s_at	DCTD	0.224	0.002	pyrimidine nucleotide metabolism /// nucleotide biosynthesis	dCMP deaminase activity /// zinc ion binding /// hydrolase activity	---	Pyrimidine metabolism /// Type II secretion system
