# Supplementary material for: Differential Cerebral Cortex Transcriptomes of Baboon Neonates Consuming Moderate and High Docosahexaenoic Acid Formulas
Source: PLoS One. 2007 Apr 11;2(4):e370. doi: 10.1371/journal.pone.0000370 (PMC1847718; doi:10.1371/journal.pone.0000370)
Supplement: Table S1B — Genes with known function downregulated by L3 (1.00%DHA-0.67%ARA) in Brain (0.18 MB XLS) [file pone.0000370.s002.xls]

## Sheet: Table S1B
Table S1B: Genes with known function downregulated by L3 (1.00%DHA-0.67%ARA) in Brain
Affymetrix Probe ID No.	Gene Symbol	Expression change (log2):	Expression change (log2):	Geneontology	Geneontology	Geneontology
		L: LCPUFA (0.33%DHA-0.67%ARA)	L3: LCPUFA (1.00%DHA-0.67%ARA)	Biological Process	Molecular Function	Cellular Component	Pathway
220551_at	SLC17A6	-1.682	-0.9	transport	transporter activity	integral to membrane	---
203395_s_at	HES1	-0.328	-0.706	regulation of transcription, DNA-dependent /// neurogenesis	DNA binding	nucleus	Notch signaling pathway
238996_x_at	ALDOA	-0.16	-0.697	fructose metabolism /// glycolysis /// striated muscle contraction	fructose-bisphosphate aldolase activity /// lyase activity	---	Glycolysis and Gluconeogenesis /// Glycolysis / Gluconeogenesis /// Pentose phosphate pathway /// Inositol metabolism /// Fructose and mannose metabolism /// Carbon fixation
224451_x_at	ARHGAP9	-0.138	-0.619	---	GTPase activator activity	---	---
204647_at	HOMER3	0.006	-0.587	protein targeting	protein binding	---	---
221256_s_at	HDHD3	-0.403	-0.579	metabolism	phosphoglycolate phosphatase activity /// hydrolase activity	---	---
211534_x_at	PTPRN2	0.03	-0.575	protein amino acid dephosphorylation	protein tyrosine phosphatase activity /// receptor activity /// transmembrane receptor protein tyrosine phosphatase activity /// hydrolase activity	integral to plasma membrane	Phosphatidylinositol signaling system
205839_s_at	BZRAP1	-0.17	-0.574	---	benzodiazepine receptor binding	mitochondrion	---
244128_x_at	GLIS1	-0.09	-0.567	negative regulation of transcription from Pol II promoter /// regulation of transcription, DNA-dependent /// positive regulation of transcription from Pol II promoter	DNA binding /// specific RNA polymerase II transcription factor activity /// zinc ion binding	nucleus	---
202862_at	FAH	-0.158	-0.551	L-phenylalanine catabolism /// tyrosine catabolism /// metabolism /// aromatic amino acid family metabolism	fumarylacetoacetase activity /// hydrolase activity	---	Tyrosine metabolism /// Styrene degradation
209364_at	BAD	0.325	-0.533	induction of apoptosis /// apoptotic program	protein binding	cytoplasm /// mitochondrial outer membrane	Apoptosis/// neurodegenerative disorders/// focal adhesion/// amyotrophic lateral sclerosis
219088_s_at	ZNF576	-0.073	-0.524	---	nucleic acid binding /// zinc ion binding	nucleus	---
229118_at	PRRG3	0.023	-0.522	---	calcium ion binding	extracellular region /// integral to membrane	---
223852_s_at	MGC4796	0.019	-0.507	protein amino acid phosphorylation	protein kinase activity /// protein serine/threonine kinase activity /// protein-tyrosine kinase activity /// ATP binding /// transferase activity	membrane	---
206681_x_at	GP2	-0.323	-0.507	---	---	membrane fraction /// membrane	---
210764_s_at	CYR61	-0.173	-0.505	regulation of cell growth /// chemotaxis /// cell adhesion /// cell proliferation /// morphogenesis	insulin-like growth factor binding /// heparin binding	extracellular region	Hypertrophy_model
244858_at	TGIF	-0.202	-0.504	negative regulation of transcription from Pol II promoter /// regulation of transcription, DNA-dependent /// development	transcription factor activity /// transcription corepressor activity	nucleus	TGF Beta Signaling Pathway
221418_s_at	THRAP5	-0.186	-0.5	regulation of transcription from Pol II promoter /// transcription from Pol II promoter /// transcription initiation from Pol II promoter /// androgen receptor signaling pathway	transcription cofactor activity /// transcription coactivator activity /// receptor activity /// RNA polymerase II transcription mediator activity /// transcriptional activator activity /// thyroid hormone receptor coactivator activity /// vitamin D receptor binding /// thyroid hormone receptor binding	mediator complex /// nucleus	---
216300_x_at	RARA	-0.207	-0.497	regulation of transcription, DNA-dependent /// signal transduction	transcription factor activity /// steroid hormone receptor activity /// retinoic acid receptor activity /// transcription coactivator activity	nucleus	Nuclear Receptors
203023_at	HSPC111	-0.076	-0.494	---	---	nucleus	---
218575_at	ANAPC1	0.047	-0.49	regulation of cell cycle /// cytokinesis /// ubiquitin cycle /// mitosis	---	---	ubiquitin mediated proteolysis
201743_at	CD14	-0.302	-0.477	phagocytosis /// apoptosis /// inflammatory response /// cell surface receptor linked signal transduction	peptidoglycan receptor activity	plasma membrane /// extrinsic to membrane	MAPK signaling pathway/// Regulation of actin cytoskeleton/// Toll-like receptor signaling pathway
209164_s_at	CYB561	0.116	-0.473	electron transport	cytochrome-b5 reductase activity	integral to plasma membrane	---
224666_at	NSMCE1	-0.222	-0.472	intracellular signaling cascade /// protein ubiquitination	ubiquitin-protein ligase activity /// zinc ion binding	ubiquitin ligase complex	---
209793_at	GRIA1	-0.043	-0.468	ion transport /// potassium ion transport /// signal transduction /// synaptic transmission	receptor activity /// alpha-amino-3-hydroxy-5-methyl-4-isoxazole propionate selective glutamate receptor activity /// transporter activity /// ion channel activity /// glutamate-gated ion channel activity /// potassium channel activity /// kainate selective glutamate receptor activity	plasma membrane /// integral to membrane	neuroactive ligand-receptor interaction
229004_at	ADAMTS15	-0.296	-0.467	proteolysis and peptidolysis	metalloendopeptidase activity /// zinc ion binding /// hydrolase activity	extracellular matrix (sensu Metazoa)	---
201945_at	FURIN	-0.224	-0.466	proteolysis and peptidolysis /// cell-cell signaling	furin activity /// subtilase activity /// hydrolase activity	Golgi apparatus /// integral to membrane	---
205759_s_at	SULT2B1	0.05	-0.46	steroid metabolism	alcohol sulfotransferase activity /// transferase activity	---	---
222828_at	IL20RA	-0.035	-0.46	Coagulation/// physiological process/// blood coagulation/// regulation of body fluids/// organismal physiological process/// hemostasis	Signal transducer activity/// receptor activity	---	Cytokine-cytokine receptor interaction/// JAK-STATsignaling pathway
220542_s_at	PLUNC	-0.044	-0.455	response to pathogenic bacteria /// innate immune response	lipid binding	extracellular region	---
216282_x_at	POLR2C	0.028	-0.454	transcription /// transcription from Pol II promoter	DNA binding /// DNA-directed RNA polymerase activity /// transferase activity /// protein dimerization activity	nucleus /// DNA-directed RNA polymerase II, core complex	pyrimidine metabolism/// purine metabolism/// RNA polymerase
205718_at	ITGB7	-0.08	-0.448	cell-matrix adhesion /// integrin-mediated signaling pathway /// development	receptor activity /// protein binding	integrin complex /// integral to membrane	Integrin-mediated cell adhesion
211062_s_at	CPZ	-0.076	-0.431	proteolysis and peptidolysis /// development	carboxypeptidase A activity /// transmembrane receptor activity /// peptidase activity	integral to membrane	---
238416_x_at	LOC124245	-0.458	-0.431	---	nucleic acid binding	---	---
232550_at	ABHD1	-0.252	-0.427	Metabolism/// nucleobase, nucleoside, nucleotide and nucleic acid metabolism/// regulation of transcription, DNA-dependent/// physiological process/// regulation of physiological process	nucleic acid binding/// DNA binding	---	---
207503_at	TCP10	-0.127	-0.427	---	---	cytosol	---
205390_s_at	ANK1	0.027	-0.42	exocytosis /// cytoskeleton organization and biogenesis /// signal transduction /// maintenance of epithelial cell polarity	structural molecule activity /// structural constituent of cytoskeleton /// protein binding /// cytoskeletal adaptor activity /// enzyme binding /// spectrin binding	cytoskeleton /// plasma membrane /// actin cytoskeleton /// basolateral plasma membrane	---
1569061_at	IQGAP3	-0.195	-0.418	small GTPase mediated signal transduction	Ras GTPase activator activity /// calmodulin binding	---	Regulation of actin cytoskeleton
227131_at	MAP3K3	-0.211	-0.413	MAPKKK cascade /// protein amino acid phosphorylation /// positive regulation of I-kappaB kinase/NF-kappaB cascade	magnesium ion binding /// protein serine/threonine kinase activity /// MAP kinase kinase kinase activity /// signal transducer activity /// ATP binding /// transferase activity	---	MAPK Cascade
238737_at	FLJ32112	0.147	-0.41	transcription /// defense response	---	---	---
218681_s_at	SDF2L1	0.019	-0.408	---	hydrolase activity	membrane	---
226163_at	ZBTB9	0.074	-0.402	regulation of transcription, DNA-dependent	DNA binding /// protein binding /// zinc ion binding	nucleus	---
207566_at	MR1	-0.04	-0.397	antigen presentation	MHC class I receptor activity	MHC class I protein complex	---
210635_s_at	KLHL20	0.108	-0.396	cytoskeleton organization and biogenesis	actin binding /// protein binding	actin cytoskeleton	---
213219_at	ADCY2	0.026	-0.395	cAMP biosynthesis /// intracellular signaling cascade	magnesium ion binding /// adenylate cyclase activity /// guanylate cyclase activity /// lyase activity	integral to membrane	purine metabolism
223909_s_at	HDAC8	0.211	-0.395	regulation of transcription, DNA-dependent /// chromatin modification /// histone deacetylation	histone deacetylase activity /// transcription factor binding /// hydrolase activity	histone deacetylase complex /// nucleus /// cytoplasm	cell cycle
210565_at	GCGR	-0.084	-0.393	Regulation of blood pressure/// circulation/// cyclic-nucleotide-mediated signaling/// metabolism/// response to nutrients/// response to external stimulus/// intracellular signaling cascade/// physiological process/// response to abiotic stimulus/// cell surface receptor linked signal transduction/// G-protein coupled receptor protein signaling pathway/// response to stimulus/// response to chem…	Signal transducer activity/// receptor activity/// secretin-like receptor activity/// G-protein coupled receptor activity	---	Neuroactive ligand-receptor interaction
221932_s_at	C14orf87	0.089	-0.393	---	---	mitochondrion	---
222856_at	APLN	-0.091	-0.39	immune response /// signal transduction /// lactation	hormone activity	---	Neuroactive ligand-receptor interaction
205440_s_at	NPY1R	-0.639	-0.39	Behavior/// cyclic-nucleotide-mediated signaling/// intracellular signaling cascade/// cell surface receptor linked signal transduction/// G-protein coupled receptor protein signaling pathway/// feeding behavior///signal transduction/// cell communication/// cellular process	Peptide binding/// neuropeptide y receptor activity/// signal transducer activity/// binding/// neuropeptide binding/// receptor activity/// peptide receptor activity/// neuropeptide receptor activity/// G-protein coupled receptor activity/// rhodopsin-like receptor activity	---	Neuroactive ligand-receptor interaction
208717_at	OXA1L	0.178	-0.388	electron transport /// protein complex assembly /// aerobic respiration /// protein insertion into membrane	---	mitochondrion /// mitochondrial electron transport chain /// integral to membrane /// inner membrane	protein export
208473_s_at	GP2	-0.063	-0.386	---	---	membrane fraction /// membrane	---
1565674_at	FCGR2A	0.007	-0.382	immune response	receptor activity /// receptor signaling protein activity /// IgG binding	plasma membrane /// integral to membrane	---
201079_at	SYNGR2	-0.062	-0.38	---	---	integral to plasma membrane	---
227538_at	CRSP7	0.122	-0.379	Metabolism/// nucleobase, nucleoside, nucleotide and nucleic acid metabolism/// response to external stimulus/// regulation of transcription from pol II promoter/// regulation of transcription/// regulation of transcription, DNA-dependent/// physiological process/// transcription, DNA-dependent/// transcription initiation/// response to biotic stimulus/// regulation of metabolism/// defense respo…	Signal transducer activity/// transcription cofactor activity/// binding/// receptor activity/// transcription regulator activity/// transcription coactivator activity/// transcription factor binding/// protein binding	---	---
207462_at	GLRA2	0.06	-0.379	ion transport /// chloride transport /// cell surface receptor linked signal transduction /// synaptic transmission	GABA-A receptor activity /// glycine-inhibited chloride channel activity /// ion channel activity /// extracellular ligand-gated ion channel activity /// glycine-gated chloride channel activity /// neurotransmitter receptor activity	integral to plasma membrane /// postsynaptic membrane	Neuroactive ligand-receptor interaction
202892_at	CDC23	-0.168	-0.377	G1 phase of mitotic cell cycle /// cytokinesis /// ubiquitin cycle /// cell cycle /// mitosis /// mitotic metaphase plate congression /// regulation of mitotic metaphase/anaphase transition	ubiquitin-protein ligase activity /// binding	anaphase-promoting complex	ubiquitin mediated proteolysis
219837_s_at	CYTL1	-0.001	-0.376	signal transduction	receptor binding	extracellular space /// soluble fraction	---
1565579_at	TATDN2	-0.01	-0.373	---	nuclease activity /// hydrolase activity	---	---
205057_s_at	IDUA	0.049	-0.37	carbohydrate metabolism /// disaccharide metabolism /// glycosaminoglycan metabolism	L-iduronidase activity	lysosome	Glycosaminoglycan degradation
224069_x_at	P2RX2	-0.027	-0.369	ion transport	receptor activity /// ion channel activity /// ATP binding /// ligand-gated ion channel activity	membrane /// integral to membrane	Neuroactive ligand-receptor interaction
222102_at	GSTA3	-0.149	-0.368	response to stress /// metabolism	glutathione transferase activity /// transferase activity	---	Glutathione metabolism
214609_at	PHOX2A	-0.064	-0.364	regulation of transcription, DNA-dependent /// transcription from Pol II promoter /// neurotransmitter metabolism	transcription factor activity	nucleus	---
40837_at	TLE2	-0.056	-0.362	regulation of transcription, DNA-dependent /// signal transduction /// frizzled signaling pathway /// organogenesis	---	nucleus	---
244126_at	PEX11G	0.026	-0.358	peroxisome division	---	peroxisomal membrane	---
203792_x_at	PCGF2	-0.001	-0.356	regulation of transcription, DNA-dependent /// protein ubiquitination	transcription factor activity /// ubiquitin-protein ligase activity /// zinc ion binding	ubiquitin ligase complex /// nucleus	---
225353_s_at	C1QG	-0.155	-0.355	phosphate transport /// immune response /// complement activation, classical pathway	---	extracellular region /// cytoplasm	complement and coagulation cascades
201869_s_at	TBL1X	-0.065	-0.352	regulation of transcription, DNA-dependent /// ubiquitin cycle /// signal transduction /// visual perception /// perception of sound	---	nucleus	Wnt signaling
209151_x_at	TCF3	0.082	-0.349	regulation of transcription, DNA-dependent	transcription factor activity	nucleus	---
222173_s_at	TBC1D2	-0.157	-0.346	---	GTPase activator activity	---	---
202103_at	BRD4	-0.072	-0.343	---	---	nucleus	---
202476_s_at	TUBGCP2	0.09	-0.341	microtubule cytoskeleton organization and biogenesis	---	spindle pole /// microtubule organizing center	---
218347_at	RSAFD1	-0.141	-0.341	electron transport	electron transporter activity /// iron ion binding /// FMN binding /// oxidoreductase activity	outer membrane (sensu Gram-negative Bacteria)	---
202875_s_at	PBX2	0.068	-0.34	regulation of transcription, DNA-dependent /// anterior compartment specification /// posterior compartment specification	transcription factor activity	nucleus	---
203101_s_at	MGAT2	-0.093	-0.339	N-linked glycosylation /// oligosaccharide biosynthesis	alpha-1,6-mannosylglycoprotein 2-beta-N-acetylglucosaminyltransferase activity /// transferase activity, transferring glycosyl groups	membrane fraction /// Golgi stack /// integral to membrane	N-Glycan biosynthesis
209325_s_at	RGS16	0.014	-0.333	signal transduction /// visual perception /// regulation of G-protein coupled receptor protein signaling pathway	signal transducer activity /// GTPase activator activity /// calmodulin binding	---	Calcium regulation in cardiac cells /// Smooth muscle contraction
241009_at	FOXN4	-0.269	-0.33	regulation of transcription, DNA-dependent	transcription factor activity	nucleus	---
219726_at	NLGN3	-0.079	-0.329	cell adhesion	catalytic activity /// protein binding	integral to membrane	---
239341_at	VDP	-0.066	-0.327	Secretory pathway/// transport/// intracellular transport/// physiological process/// vesicle docking during exocytosis/// exocytosis/// vesicle docking/// cellular physiological process/// cell growth and/or maintenance/// vesicle-mediated transport/// protein transport/// intracellular protein transport/// cellular process	Protein transporter activity	---	---
201213_at	PPP1R7	-0.03	-0.327	---	protein phosphatase type 1 regulator activity /// enzyme regulator activity	nucleus /// cytoplasm	---
205218_at	POLR3F	0.104	-0.325	transcription	DNA binding /// DNA-directed RNA polymerase activity /// transferase activity	nucleus /// DNA-directed RNA polymerase III complex	pyrimidine metabolism/// purine metabolism/// RNA polymerase
200874_s_at	NOL5A	-0.035	-0.323	rRNA processing	RNA binding	nucleolus	---
205770_at	GSR	0.348	-0.323	electron transport /// glutathione metabolism /// response to pest, pathogen or parasite	glutathione-disulfide reductase activity /// disulfide oxidoreductase activity /// FAD binding	mitochondrion	glutamate metabolism/// glutathione metabolism
213081_at	ZNF297	-0.261	-0.314	regulation of transcription, DNA-dependent	DNA binding /// protein binding /// zinc ion binding	nucleus	---
208242_at	RAX	-0.137	-0.312	regulation of transcription, DNA-dependent /// development /// visual perception	transcription factor activity /// RNA polymerase II transcription factor activity	nucleus	---
211222_s_at	HAP1	0.167	-0.308	synaptic transmission /// development	---	actin cytoskeleton	Huntington's disease
227294_at	LOC115509	-0.017	-0.306	regulation of transcription, DNA-dependent	DNA binding /// zinc ion binding	nucleus	---
217149_x_at	TNK1	0.01	-0.305	Macromolecule metabolism/// metabolism///phosphorus metabolism/// physiological process/// protein amino acid phosphorylation/// phosphate metabolism/// phosphorylation/// protein metabolism/// protein modification	Kinase activity/// signal transducer activity/// purine nucleotide binding/// binding/// nucleotide binding/// receptor activity/// adenyl nucleotide binding/// transferase activity/// protein kinase activity/// catalytic activity/// phosphotransferase activity, alcohol group as acceptor/// protein-tyrosine kinase activity/// ATP binding/// transferase activity, transferring phosphorus-containing…	---	---
206480_at	LTC4S	-0.407	-0.304	leukotriene biosynthesis	glutathione transferase activity /// leukotriene-C4 synthase activity /// enzyme activator activity /// lyase activity	membrane fraction /// microsome /// integral to membrane	prostaglandin and leukotriene metabolism
224152_s_at	PB1	0.014	-0.304	chromatin remodeling /// regulation of transcription, DNA-dependent /// mitosis	DNA binding /// chromatin binding	nuclear chromosome	---
240359_at	C20orf71	0.154	-0.304	---	lipid binding	---	---
211474_s_at	SERPINB6	-0.041	-0.303	---	serine-type endopeptidase inhibitor activity /// protein binding	cytosol	---
211151_x_at	GH1	-0.103	-0.302	signal transduction	hormone activity	extracellular region	neuroactive ligand-receptor interaction/// cytokine-cytokine receptor interaction
224077_at	WHSC1L1	-0.176	-0.301	regulation of transcription, DNA-dependent /// cell growth /// protein ubiquitination /// cell differentiation	DNA binding /// ubiquitin-protein ligase activity /// protein binding /// zinc ion binding	ubiquitin ligase complex /// nucleus	---
1567319_at	LOC57802	0.196	-0.299	Transport/// physiological process/// cellular physiological process/// cell growth and/or maintenance/// cellular process	Purine nucleotide binding/// ATPase activity/// primary active transporter activity/// hydrolase activity, acting on acid anhydrides, in phosphorus-containing anhydrides/// nucleotide binding/// adenyl nucleotide binding/// hydrolase activity, acting on acid anhydrides, catalyzing transmembrane movement of substances/// p-p-bond-hydrolysis-driven transporter activity/// ATPase activity, coupled t…	---	---
203690_at	TUBGCP3	0.173	-0.298	microtubule nucleation	structural constituent of cytoskeleton /// gamma-tubulin binding	centriole /// polar microtubule	---
203754_s_at	BRF1	-0.22	-0.295	transcription /// transcription initiation /// regulation of transcription, DNA-dependent	transcription factor activity /// zinc ion binding	transcription factor TFIIIB complex /// nucleus	Transcription, RNA Polymerase III
225078_at	EMP2	0.025	-0.293	development /// cell death /// cell proliferation	---	integral to membrane	---
1555082_a_at	NEK11	-0.086	-0.292	protein amino acid phosphorylation	protein serine/threonine kinase activity /// protein-tyrosine kinase activity /// ATP binding	---	---
230839_at	HRMT1L4	-0.183	-0.292	---	S-adenosylmethionine-dependent methyltransferase activity /// transferase activity	---	selenoamino acid metabolism/// tryptophan metabolism/// histidine metabolism/// ubiquinone biosynthesis/// nitrobenzene degradation/// aminophosphonate metabolism/// androgen and estrogen metabolism/// tyrosine metabolism
210032_s_at	SPAG6	-0.04	-0.291	spermatid cell development	binding	axoneme /// flagellum	---
1555236_a_at	PGC	-0.008	-0.291	proteolysis and peptidolysis /// digestion	pepsin A activity /// hydrolase activity	extracellular space	---
231194_at	FLJ30934	0.009	-0.29	intracellular signaling cascade	---	---	---
222065_s_at	FLII	-0.047	-0.289	regulation of transcription, DNA-dependent /// muscle contraction /// development /// metabolism	actin binding /// lyase activity	nucleus /// cytoskeleton	---
204096_s_at	ELL	-0.205	-0.287	regulation of transcription, DNA-dependent /// RNA elongation from Pol II promoter	positive transcription elongation factor activity	nucleus	Transcription, Gene Expression, Elongating transcript encounters
204263_s_at	CPT2	0.027	-0.286	fatty acid metabolism /// fatty acid beta-oxidation /// transport	carnitine O-palmitoyltransferase activity /// acyltransferase activity /// transferase activity	mitochondrion /// mitochondrial inner membrane	Fatty Acid Degradation /// Mitochondrial fatty acid betaoxidation /// Fatty acid metabolism
218780_at	HOOK2	-0.241	-0.284	microtubule cytoskeleton organization and biogenesis	microtubule binding	cytoplasm /// cytoskeleton	---
220807_at	HBQ1	0.016	-0.283	transport /// oxygen transport	oxygen transporter activity /// oxygen binding /// heme binding	hemoglobin complex	---
237624_at	COL4A2	-0.179	-0.283	phosphate transport /// extracellular matrix organization and biogenesis	extracellular matrix structural constituent	collagen /// collagen type IV /// cytoplasm	ECM-receptor interaction
205379_at	CBR3	-0.105	-0.279	metabolism	carbonyl reductase (NADPH) activity /// oxidoreductase activity	cytosol	Prostaglandin and leukotriene metabolism
206019_at	RBM19	0.036	-0.279	nuclear mRNA splicing, via spliceosome	nucleic acid binding /// RNA binding	---	---
221817_at	DOLPP1	-0.055	-0.279	N-linked glycosylation	hydrolase activity /// dolichyldiphosphatase activity	endoplasmic reticulum /// integral to endoplasmic reticulum membrane	---
215260_s_at	TCF3	-0.355	-0.278	regulation of transcription, DNA-dependent	transcription factor activity	nucleus	---
217515_s_at	CACNA1S	-0.16	-0.276	cation transport /// calcium ion transport /// muscle contraction	voltage-gated calcium channel activity /// cation channel activity /// calcium ion binding /// dihydropyridine-sensitive calcium channel activity	membrane fraction /// voltage-gated calcium channel complex /// integral to membrane	MAPK signaling pathway
226375_at	LMTK2	-0.443	-0.276	autophosphorylation	protein serine/threonine kinase activity /// protein-tyrosine kinase activity /// protein phosphatase inhibitor activity /// protein binding /// ATP binding	integral to membrane	---
1564307_a_at	FLJ25179	-0.232	-0.276	---	endopeptidase inhibitor activity	---	---
220320_at	DOK3	-0.018	-0.276	---	insulin receptor binding	---	---
223035_s_at	FARSLB	-0.083	-0.272	protein biosynthesis /// phenylalanyl-tRNA aminoacylation	phenylalanine-tRNA ligase activity /// ATP binding /// ligase activity	soluble fraction /// cytoplasm	phenylalanine, tyrosine and tryptophan biosynthesis/// aminoacyl-tRNA biosynthesis
211545_at	GHRHR	-0.061	-0.272	skeletal development /// G-protein coupled receptor protein signaling pathway /// adenylate cyclase activation	receptor activity /// G-protein coupled receptor activity /// growth hormone-releasing hormone receptor activity	plasma membrane /// integral to membrane	Neuroactive ligand-receptor interaction
208293_x_at	CSHL1	-0.222	-0.271	---	hormone activity /// structural constituent of chorion (sensu Insecta)	extracellular region	---
1569243_at	PLEKHE1	-0.179	-0.269	---	catalytic activity	---	---
220788_s_at	RNF31	-0.125	-0.269	---	---	---	JAK-STAT signaling pathway
210843_s_at	MFAP3L	0.016	-0.268	---	---	integral to membrane	---
216426_at	TCEB1	0.099	-0.267	Metabolism/// nucleobase, nucleoside, nucleotide and nucleic acid metabolism/// regulation of transcription from pol II promoter/// regulation of transcription/// regulation of transcription, DNA-dependent/// physiological process/// transcription, DNA-dependent/// transcription/// regulation of metabolism/// transcription from pol II promoter/// regulation of nucleobase, nucleoside, nucleotide a…	Protein binding/// transcription regulator activity	---	Ubiquitin mediated proteolysis
223709_s_at	WNT10A	0.004	-0.267	frizzled-2 signaling pathway /// development	signal transducer activity	extracellular region	Wnt signaling
201168_x_at	ARHGDIA	0.083	-0.266	negative regulation of cell adhesion /// Rho protein signal transduction	Rho GDP-dissociation inhibitor activity /// GTPase activator activity /// protein binding	cytoplasm	---
203032_s_at	FH	-0.073	-0.265	tricarboxylic acid cycle /// fumarate metabolism /// negative regulation of cell cycle	fumarate hydratase activity /// lyase activity	mitochondrion /// tricarboxylic acid cycle enzyme complex	Krebs-TCA Cycle /// Citrate cycle (TCA cycle) /// Reductive carboxylate cycle (CO2 fixation)
209907_s_at	ITSN2	0.302	-0.265	endocytosis	SH3/SH2 adaptor protein activity /// calcium ion binding	---	---
1554942_a_at	KLHL14	0.083	-0.264	---	protein binding	---	---
215938_s_at	PLA2G6	-0.124	-0.262	phospholipid metabolism /// lipid catabolism	phospholipase A2 activity /// hydrolase activity	cytoplasm /// membrane	phospholipid degradation/// prostaglandin and leukotriene metabolism/// MAPK signaling pathway/// glycerolipid metabolism
209650_s_at	TBC1D22A	0.124	-0.261	---	GTPase activator activity	---	---
226364_at	HIP1	-0.023	-0.259	---	actin binding /// structural constituent of cytoskeleton /// phospholipid binding	membrane fraction /// cytoplasm /// cytoskeleton	Huntington’s disease
241493_at	MYO1E	0.046	-0.255	actin filament-based movement	microfilament motor activity /// actin binding /// calmodulin binding /// ATP binding /// ATPase activity, coupled	myosin	---
210310_s_at	FGF5	0.111	-0.254	regulation of cell cycle /// cell-cell signaling /// neurogenesis /// cell proliferation /// fibroblast growth factor receptor signaling pathway	growth factor activity	extracellular space	MAPK signaling pathway
204810_s_at	CKM	0.124	-0.254	---	creatine kinase activity	cytoplasm	Urea cycle and metabolism of amino groups /// Arginine and proline metabolism
208553_at	HIST1H1E	-0.249	-0.251	nucleosome assembly /// chromosome organization and biogenesis (sensu Eukaryota)	DNA binding	nucleosome /// nucleus /// chromosome	---
1568596_a_at	TROAP	-0.118	-0.25	cell adhesion	protein binding	cytoplasm	---
238508_at	DRF1	0.113	-0.25	---	nucleic acid binding /// zinc ion binding /// kinase activity	---	---
228168_at	ATP5G3	-0.079	-0.249	generation of precursor metabolites and energy /// ATP synthesis coupled proton transport /// proton transport	transporter activity /// lipid binding /// hydrogen-transporting ATP synthase activity, rotational mechanism /// hydrogen-transporting ATPase activity, rotational mechanism	membrane fraction /// mitochondrion /// proton-transporting ATP synthase complex (sensu Eukaryota) /// proton-transporting two-sector ATPase complex	oxidative phosphorylation/// ATP synthesis
228650_at	POLR2D	0.127	-0.248	Metabolism/// nucleobase, nucleoside, nucleotide and nucleic acid metabolism/// physiological process/// transcription, DNA-dependent/// transcription/// transcription from pol II promoter	Obsolete molecular function/// transferase activity/// DNA-directed RNA polymerase activity/// DNA-directed RNA polymerase I activity/// catalytic activity/// DNA-directed RNA polymerase III activity/// DNA-directed RNA polymerase II activity/// nucleotidyltransferase activity/// transferase activity, transferring phosphorus-containing groups	---	Pyrimidine metabolism/// Purine metabolism/// RNA polymerase
202495_at	TBCC	0.243	-0.247	protein folding /// post-chaperonin tubulin folding pathway /// beta-tubulin folding	unfolded protein binding /// chaperone binding	cytoskeleton /// microtubule /// membrane	---
214159_at	PLCE1	-0.148	-0.246	activation of MAPK /// regulation of cell growth /// lipid metabolism /// phospholipid metabolism /// diacylglycerol biosynthesis /// regulation of smooth muscle contraction /// cytoskeleton organization and biogenesis /// epidermal growth factor receptor signaling pathway /// positive regulation of cytosolic calcium ion concentration /// protein kinase C activation /// small GTPase mediated sign…	phosphoinositide phospholipase C activity /// receptor signaling protein activity /// guanyl-nucleotide exchange factor activity /// calcium ion binding /// Ras interactor activity /// enzyme binding	membrane fraction /// cytosol /// plasma membrane	Wnt signaling
201521_s_at	NCBP2	-0.005	-0.245	mRNA processing /// mRNA-nucleus export /// snRNA-nucleus export /// transport	RNA cap binding /// nucleic acid binding	nucleus	mRNA processing
207385_at	TFDP3	-0.063	-0.245	regulation of cell cycle /// transcription /// regulation of transcription, DNA-dependent	transcription factor activity	nucleus /// transcription factor complex	cell cycle
214175_x_at	PDLIM4	-0.012	-0.242	---	protein binding /// zinc ion binding	---	---
240336_at	HBM	-0.063	-0.241	transport /// oxygen transport	oxygen transporter activity /// oxygen binding	hemoglobin complex	---
204931_at	TCF21	-0.155	-0.24	regulation of transcription, DNA-dependent /// mesoderm development	DNA binding /// RNA polymerase II transcription factor activity	nucleus	---
225860_at	LOC400843	0.048	-0.237	macromolecule metabolism/// physiological process/// proteolysis and peptidolysis	peptidase activity/// enzyme regulator activity/// metal ion binding/// metalloendopeptidase activity/// catalytic activity/// hydrolase activity/// transition metal ion binding/// zinc ion binding	---	---
1563091_at	HDHD1A	-0.11	-0.236	metabolism	catalytic activity	---	---
229661_at	SALL4	0.017	-0.236	regulation of transcription, DNA-dependent	nucleic acid binding /// DNA binding /// zinc ion binding	nucleus	---
208539_x_at	SPRR2A	0.052	-0.236	keratinocyte differentiation	structural molecule activity /// binding	cornified envelope /// cytoplasm	---
223753_s_at	CFC1	-0.312	-0.236	determination of left/right symmetry	---	---	---
234902_s_at	FLJ20557	0.066	-0.234	regulation of transcription, DNA-dependent	DNA binding /// zinc ion binding	nucleus	---
1554577-a_at	PSMD10	0.111	-0.232	---	---	cytosol /// proteasome regulatory particle (sensu Eukaryota)	Proteasome Degradation
228308_at	FKBP11	-0.052	-0.229	protein folding	peptidyl-prolyl cis-trans isomerase activity /// isomerase activity	---	---
204159_at	CDKN2C	-0.073	-0.229	cell cycle /// cell cycle arrest /// negative regulation of cell proliferation	cyclin-dependent protein kinase inhibitor activity	nucleus /// cytoplasm	cell cycle
214649_s_at	MTMR2	-0.135	-0.225	protein amino acid dephosphorylation /// phospholipid dephosphorylation	inositol or phosphatidylinositol phosphatase activity /// protein tyrosine phosphatase activity /// protein binding /// protein tyrosine/serine/threonine phosphatase activity /// hydrolase activity	nucleus /// cytoplasm	Riboflavin metabolism/// thiamine metabolism/// vitamin B6 metabolism/// aminosugars metabolism/// fructose and mannose metabolism/// nicotinate and nicotinamide metabolism
240014_at	LOC51619	-0.163	-0.223	ubiquitin cycle	ubiquitin conjugating enzyme activity /// ligase activity	---	---
206691_s_at	PDIP	0.023	-0.223	electron transport /// protein folding /// protein-ER retention	protein disulfide isomerase activity /// electron transporter activity /// isomerase activity	endoplasmic reticulum	G13 Signaling Pathway
211459_at	MAP3K2	-0.188	-0.218	protein amino acid phosphorylation /// activation of JNK	magnesium ion binding /// protein serine/threonine kinase activity /// ATP binding /// transferase activity	---	MAPK Cascade
236648_at	GMPS	0.036	-0.217	purine nucleotide biosynthesis /// GMP biosynthesis /// glutamine metabolism /// biosynthesis /// purine base biosynthesis	GMP synthase activity /// GMP synthase (glutamine-hydrolyzing) activity /// anthranilate synthase activity /// ATP binding /// ligase activity	---	Purine metabolism /// Glutamate metabolism
204941_s_at	ALDH3B2	0.074	-0.216	alcohol metabolism /// lipid metabolism /// metabolism	aldehyde dehydrogenase [NAD(P)+] activity /// oxidoreductase activity	---	Glycolysis / Gluconeogenesis /// Histidine metabolism /// Tyrosine metabolism /// Phenylalanine metabolism
1570433_at	TMPRSS2	-0.117	-0.216	proteolysis and peptidolysis	chymotrypsin activity /// trypsin activity /// scavenger receptor activity /// hydrolase activity	integral to plasma membrane	---
206876_at	SIM1	-0.216	-0.213	regulation of transcription, DNA-dependent /// signal transduction /// development /// neurogenesis	transcription factor activity /// signal transducer activity	nucleus	---
206131_at	CLPS	0.022	-0.212	digestion /// lipid catabolism	enzyme activator activity	extracellular region /// soluble fraction	---
206326_at	GRP	-0.213	-0.21	signal transduction /// neuropeptide signaling pathway	growth factor activity	soluble fraction	Neuroactive ligand-receptor interaction
37831_at	SIPA1L3	-0.056	-0.209	---	GTPase activator activity /// protein binding	---	---
225309_at	PHF5A	0.074	-0.208	nuclear mRNA splicing, via spliceosome /// positive regulation of transcription, DNA-dependent	transcription factor activity /// pre-mRNA splicing factor activity	spliceosome complex /// snRNP U2	mRNA processing
233748_x_at	PRKAG2	0.234	-0.207	fatty acid biosynthesis /// cholesterol biosynthesis	---	---	Fatty Acid Synthesis
208429_x_at	HNF4A	0.08	-0.207	transcription /// regulation of transcription, DNA-dependent /// regulation of transcription from Pol II promoter /// lipid metabolism /// blood coagulation	transcription factor activity /// RNA polymerase II transcription factor activity /// steroid hormone receptor activity /// ligand-dependent nuclear receptor activity /// steroid binding	nucleus	Nuclear Receptors
1553258_at	FLJ30679	0.004	-0.206	proteolysis and peptidolysis	trypsin activity	---	---
201249_at	SLC2A1	0.043	-0.206	carbohydrate transport /// glucose transport	transporter activity /// sugar porter activity /// glucose transporter activity	membrane fraction /// integral to membrane	Metabolism of sugars
223596_at	SLC12A6	0.219	-0.205	Chloride transport/// regulation of blood pressure/// circulation/// cell proliferation/// regulation of cell cycle/// metal ion transport/// regulation of cellular process/// transport/// carboxylic acid transport/// monovalent inorganic cation transport/// physiological process/// amino acid transport/// amine/polyamine transport/// homeostasis/// ion homeostasis/// cellular physiological proce…	Porter activity/// symporter activity/// amine/polyamine transporter activity/// organic acid transporter activity/// polyamine transporter activity/// amino acid transporter activity/// electrochemical potential-driven transporter activity/// carboxylic acid transporter activity/// cation:chloride symporter activity/// anion:cation symporter activity/// carrier activity/// potassium:chloride sym…	---	---
241506_at	LPHN3	-0.089	-0.202	neuropeptide signaling pathway	G-protein coupled receptor activity /// sugar binding /// latrotoxin receptor activity	integral to membrane	GPCRDB Class B Secretin-like
213539_at	CD3D	0.052	-0.201	protein complex assembly /// cell surface receptor linked signal transduction /// T-cell activation /// positive thymic T-cell selection	transmembrane receptor activity /// protein binding /// protein heterodimerization activity	cytoplasm /// integral to membrane /// T-cell receptor complex	---
219968_at	ZNF589	0.231	-0.201	regulation of transcription, DNA-dependent	nucleic acid binding /// DNA binding /// zinc ion binding	nucleus	---
239057_at	LMOD2	0.066	-0.201	---	tropomyosin binding	cytoskeleton	---
206733_at	TULP2	0.099	-0.2	visual perception	---	---	---
242561_at	IPO9	-0.018	-0.2	protein-nucleus import, docking /// protein transport	binding /// protein transporter activity	nucleus /// nuclear pore /// cytoplasm	---
215346_at	CD40	-0.004	-0.199	protein complex assembly /// apoptosis /// inflammatory response /// immune response /// signal transduction /// development /// antimicrobial humoral response (sensu Vertebrata) /// platelet activation /// B-cell proliferation /// positive regulation of I-kappaB kinase/NF-kappaB cascade	transmembrane receptor activity	integral to plasma membrane /// membrane	Cytokine-cytokine receptor interaction
213516_at	AKAP13	-0.072	-0.199	intracellular signaling cascade	cAMP-dependent protein kinase activity /// signal transducer activity /// receptor activity /// Rho guanyl-nucleotide exchange factor activity /// kinase activity	membrane fraction	---
218496_at	RNASEH1	0.006	-0.198	RNA catabolism	magnesium ion binding /// RNA binding /// endonuclease activity /// ribonuclease H activity /// ribonuclease activity /// hydrolase activity	---	---
204595_s_at	STC1	0.018	-0.198	calcium ion homeostasis /// cell surface receptor linked signal transduction /// cell-cell signaling /// response to nutrients	hormone activity	extracellular region	---
50965_at	RAB26	0.069	-0.196	small GTPase mediated signal transduction	GTP binding	---	---
209434_s_at	PPAT	0.12	-0.195	purine nucleotide biosynthesis /// glutamine metabolism /// metabolism /// purine base biosynthesis /// nucleoside metabolism	magnesium ion binding /// amidophosphoribosyltransferase activity /// transferase activity, transferring glycosyl groups	---	Purine metabolism /// Glutamate metabolism
1560225_at	CNR1	-0.091	-0.193	Behavior/// cyclic-nucleotide-mediated signaling/// intracellular signaling cascade/// cell surface receptor linked signal transduction/// G-protein coupled receptor protein signaling pathway/// signal transduction/// cell communication	Cannabinoid receptor activity/// signal transducer activity/// receptor activity/// G-protein coupled receptor activity/// rhodopsin-like receptor activity	---	Neuroactive ligand-receptor interaction
1555437_at	KIAA1970	-0.086	-0.19	protein biosynthesis /// glutamyl-tRNA aminoacylation	glutamate-tRNA ligase activity /// ATP binding /// ligase activity	cytoplasm /// aminoacyl-tRNA synthetase multienzyme complex	---
221940_at	RPUSD2	0.042	-0.19	RNA processing	RNA binding /// pseudouridylate synthase activity /// pseudouridine synthase activity	---	---
1552649_a_at	RFFL	0.059	-0.19	protein ubiquitination	DNA binding /// ubiquitin-protein ligase activity /// zinc ion binding	ubiquitin ligase complex	---
221601_s_at	TOSO	-0.231	-0.189	anti-apoptosis /// cellular defense response	---	---	---
223109_at	TRUB2	-0.21	-0.188	RNA processing /// telomerase-dependent telomere maintenance	RNA binding /// pseudouridylate synthase activity	chromosome, telomeric region	---
208339_at	XKRY /// XKRY2	-0.076	-0.187	fertilization (sensu Metazoa)	---	integral to membrane	---
213152_s_at	SRP46	-0.13	-0.182	nuclear mRNA splicing, via spliceosome	nucleic acid binding	---	---
210797_s_at	OASL	0.077	-0.182	protein modification /// immune response	DNA binding /// double-stranded RNA binding /// ATP binding /// transferase activity /// thyroid hormone receptor binding	nucleolus /// cytoplasm	Porphyrin and chlorophyll metabolism/// Ubiquinone biosynthesis
1563856_at	INSAF	-0.073	-0.179	regulation of transcription, DNA-dependent	transcriptional activator activity	insulin control element activator complex	---
1554921_a_at	SCEL	-0.014	-0.178	epidermis development	zinc ion binding	cytoplasm	---
221614_s_at	RPH3AL	-0.262	-0.176	intracellular protein transport /// exocytosis	protein binding /// cytoskeletal protein binding /// zinc ion binding /// Rab interactor activity	cytoplasm	---
203198_at	CDK9	0.361	-0.175	regulation of cell cycle /// transcription initiation from Pol II promoter /// RNA elongation from Pol II promoter /// protein amino acid phosphorylation /// cell proliferation	cyclin-dependent protein kinase activity /// protein binding /// ATP binding /// transferase activity	nucleus /// transcription elongation factor complex	Sphingoglycolipid metabolism/// inositol phosphate metabolism/// starch and sucrose metabolism/// porphyrin and chlorophyll metabolism/// benzoate degradation via CoA ligation/// nicotinate and nicotinamide metabolism
1556341_s_at	MAPK12	-0.024	-0.174	Cell proliferation/// macromolecule metabolism/// regulation of cell cycle/// negative regulation of cell cycle/// metabolism/// mapkkk cascade/// DNA damage induced protein phosphorylation/// phosphorus metabolism/// intracellular signaling cascade/// physiological process/// protein kinase cascade/// protein amino acid phosphorylation/// muscle development/// response to DNA damage stimulus/// …	Kinase activity/// signal transducer activity/// purine nucleotide binding/// MAP kinase activity/// camp-dependent protein kinase activity/// binding/// nucleotide binding/// adenyl nucleotide binding/// transferase activity/// magnesium ion binding/// metal ion binding/// ion binding/// sap kinase activity/// protein kinase activity/// protein kinase ck2 activity/// catalytic activity/// phosph…	---	Parkinson's disease/// focal adhesion/// MAPK signaling pathway/// sphingoglycolipid metabolism/// inositol phosphate metabolism/// starch and sucrose metabolism/// cadherin-mediated cell adhesion/// integrin-mediated cell adhesion/// porphyrin and chlorophyll metabolism/// Toll-like receptor signaling pathway/// benzoate degradation via CoA ligation/// nicotinate and nicotinamide metabolism
224900_at	ANKFY1	-0.176	-0.171	endocytosis	protein binding /// zinc ion binding	endosome membrane /// membrane	---
218807_at	VAV3	-0.002	-0.171	intracellular signaling cascade /// small GTPase mediated signal transduction	SH3/SH2 adaptor protein activity /// guanyl-nucleotide exchange factor activity /// GTPase activator activity /// diacylglycerol binding	---	Integrin-mediated cell adhesion
243658_at	FDFT1	0.02	-0.17	steroid biosynthesis /// cholesterol biosynthesis /// isoprenoid biosynthesis /// biosynthesis	magnesium ion binding /// farnesyl-diphosphate farnesyltransferase activity /// oxidoreductase activity /// transferase activity	endoplasmic reticulum /// integral to membrane	Cholesterol Biosynthesis /// Biosynthesis of steroids /// Terpenoid biosynthesis
223790_at	KATNAL1	-0.141	-0.169	---	nucleotide binding /// ATP binding /// nucleoside-triphosphatase activity	---	---
1552494_at	TBN	-0.04	-0.167	---	---	nucleus	---
1552716_at	FLJ23577	0.049	-0.166	---	protein dimerization activity	---	---
223693_s_at	FLJ10324	-0.169	-0.164	signal transduction	motor activity /// protein binding	myosin	---
1554384_at	PADI2	0.122	-0.164	protein modification	protein-arginine deiminase activity /// calcium ion binding /// hydrolase activity	---	---
1570078_a_at	DOCK5	-0.185	-0.163	---	guanyl-nucleotide exchange factor activity /// GTP binding /// GTPase binding	---	---
244661_at	SOAT1	-0.125	-0.16	circulation /// cholesterol metabolism	sterol O-acyltransferase activity /// acyltransferase activity /// transferase activity	endoplasmic reticulum /// integral to membrane	bile acid biosynthesis
225076_s_at	KIAA1404	0.103	-0.16	regulation of transcription, DNA-dependent	transcription factor activity	nucleus	---
225418_at	PVRL2	0.08	-0.16	---	coreceptor activity	plasma membrane /// integral to membrane	Adherens junction
205846_at	PTPRB	0.231	-0.159	protein amino acid dephosphorylation /// phosphate metabolism	transmembrane receptor protein tyrosine phosphatase activity /// hydrolase activity	membrane fraction /// integral to plasma membrane	Adherens junction/// cadherin-mediated cell adhesion/// phosphatidylinositol signaling system
205343_at	SULT1C1	0.126	-0.157	amine metabolism	sulfotransferase activity /// transferase activity	cytoplasm	cysteine metabolism
208879_x_at	C20orf14	0.077	-0.156	spliceosome assembly	binding /// pre-mRNA splicing factor activity	spliceosome complex	mRNA processing
209974_s_at	BUB3	0.256	-0.155	mitosis /// mitotic spindle checkpoint /// cell proliferation	---	kinetochore /// nucleus	cell cycle
228343_at	POU2F2	0.024	-0.155	regulation of transcription, DNA-dependent /// transcription from Pol II promoter /// humoral immune response	DNA binding /// transcription factor activity	nucleus	---
210324_at	C8G	-0.227	-0.155	transport /// complement activation, alternative pathway /// complement activation, classical pathway /// cytolysis	transporter activity /// binding /// retinol binding	membrane attack complex	complement and coagulation cascades
210864_x_at	HFE	0.136	-0.155	protein complex assembly /// transport /// iron ion transport /// iron ion homeostasis /// receptor mediated endocytosis /// antigen presentation /// antigen presentation, endogenous antigen /// antigen processing, endogenous antigen via MHC class I	MHC class I receptor activity	cytoplasm /// integral to plasma membrane /// MHC class I protein complex	---
218594_at	FLJ10359	0.113	-0.155	---	binding	---	---
220158_at	LGALS14	0.16	-0.155	---	sugar binding	---	---
204169_at	IMPDH1	-0.266	-0.154	purine nucleotide biosynthesis /// GMP biosynthesis /// GTP biosynthesis /// visual perception	catalytic activity /// IMP dehydrogenase activity /// oxidoreductase activity	---	Nucleotide Metabolism /// Purine metabolism
208275_x_at	UTF1	0.099	-0.152	regulation of transcription from Pol II promoter	RNA polymerase II transcription factor activity /// transcription coactivator activity	---	---
222067_x_at	HIST1H2BD	0.195	-0.151	nucleosome assembly /// chromosome organization and biogenesis (sensu Eukaryota)	DNA binding	nucleosome /// nucleus /// chromosome	---
231523_at	FGF14	0.02	-0.15	signal transduction /// cell-cell signaling /// neurogenesis	growth factor activity	extracellular space	MAPK signaling pathway
1560038_at	COCH	0.021	-0.147	perception of sound	---	---	---
208917_x_at	FLJ13052	0.161	-0.146	metabolism /// phosphorylation /// ATP metabolism	NAD+ kinase activity /// transferase activity	cytosol	nicotinate and nicotinamide metabolism
202870_s_at	CDC20	-0.259	-0.145	regulation of cell cycle /// cytokinesis /// ubiquitin-dependent protein catabolism /// ubiquitin cycle /// mitosis	---	spindle	cell cycle
219372_at	CDV1	-0.002	-0.144	spermatogenesis	---	---	---
242986_at	NAV1	0.042	-0.144	DNA methylation	nucleotide binding /// DNA binding /// ATP binding /// nucleoside-triphosphatase activity	---	---
222414_at	MLL3	0.076	-0.142	regulation of transcription, DNA-dependent /// ATP synthesis coupled proton transport /// protein ubiquitination /// chromatin modification	DNA binding /// ubiquitin-protein ligase activity /// ATP binding /// methyltransferase activity /// zinc ion binding /// transferase activity /// histone-lysine N-methyltransferase activity /// metal ion binding /// hydrogen-transporting ATP synthase activity, rotational mechanism /// hydrogen-transporting ATPase activity, rotational mechanism	ubiquitin ligase complex /// nucleus /// proton-transporting two-sector ATPase complex	---
219951_s_at	C20orf12	0.157	-0.141	G-protein coupled receptor protein signaling pathway	rhodopsin-like receptor activity	integral to membrane	---
211212_s_at	ORC5L	0.054	-0.14	DNA replication /// DNA replication initiation	nucleotide binding /// DNA replication origin binding /// ATP binding	nucleus /// nuclear origin of replication recognition complex	Cell cycle /// DNA replication /// G1 to S cell cycle
205386_s_at	MDM2	-0.167	-0.136	regulation of cell cycle /// negative regulation of transcription from Pol II promoter /// protein complex assembly /// negative regulation of cell proliferation /// protein ubiquitination /// regulation of protein catabolism	ubiquitin-protein ligase activity /// protein binding /// zinc ion binding /// ligase activity /// negative regulator of basal transcription activity	ubiquitin ligase complex /// nucleus /// nucleoplasm /// nucleolus	tryptophan metabolism/// cell cycle
207246_at	ZFY	0.05	-0.135	regulation of transcription, DNA-dependent	DNA binding /// zinc ion binding /// transcription regulator activity /// metal ion binding	nucleus	---
234173_s_at	NXF2	-0.116	-0.134	mRNA processing /// mRNA-nucleus export /// protein-nucleus import /// transport /// development /// RNA transport	RNA binding /// protein binding /// protein transporter activity	nucleus /// cytoplasm /// nuclear RNA export factor complex	---
229790_at	TERF2	0.108	-0.134	telomerase-dependent telomere maintenance /// cell cycle /// regulation of transcription	telomeric DNA binding	chromosome, telomeric region /// nucleus	---
225806_at	JUB	0.131	-0.131	---	zinc ion binding	---	---
212307_s_at	OGT	0.237	-0.13	O-linked glycosylation /// signal transduction /// response to nutrients	binding /// protein binding /// acetylglucosaminyltransferase activity /// transferase activity, transferring glycosyl groups	nucleus /// cytosol	blood group glycolipid biosynthesis-lactoseries/// fructose and mannose metabolism/// n-glycans biosynthesis/// glycosphingolipid metabolism/// globoside metabolism/// glycosylphosphatidylinositol/// glycolipid biosynthesis-neolactoseries/// o-glycans biosynthesis/// glycerolipid metabolism
1559780_at	DDAH1	0.131	-0.129	arginine catabolism /// nitric oxide mediated signal transduction	dimethylargininase activity /// hydrolase activity	---	---
221657_s_at	ASB6	-0.192	-0.127	intracellular signaling cascade	---	---	---
1554970_at	PDILT	-0.144	-0.126	electron transport	electron transporter activity /// isomerase activity	---	---
237569_at	PB1	0.136	-0.124	chromatin remodeling /// regulation of transcription, DNA-dependent /// mitosis	DNA binding /// chromatin binding	nuclear chromosome	---
208638_at	TXNDC7	0.155	-0.123	electron transport /// protein folding	protein disulfide isomerase activity /// electron transporter activity /// isomerase activity	endoplasmic reticulum	---
221317_x_at	PCDHB6	-0.1	-0.122	cell adhesion /// homophilic cell adhesion /// synaptic transmission /// synaptogenesis /// calcium-dependent cell-cell adhesion	calcium ion binding /// protein binding	integral to plasma membrane	---
1553704_x_at	FLJ90396	0.156	-0.122	regulation of transcription, DNA-dependent	DNA binding /// zinc ion binding	nucleus	---
210693_at	SPPL2B	0.172	-0.12	proteolysis and peptidolysis	peptidase activity /// D-alanyl-D-alanine endopeptidase activity	integral to membrane	---
212767_at	GTP	-0.156	-0.118	---	GTP binding	---	---
226774_at	KIAA1838	0.107	-0.111	carbohydrate metabolism	---	---	---
202817_s_at	SS18	0.375	-0.11	---	---	nucleus	---
229822_at	PARVG	0.125	-0.11	cell-matrix adhesion	actin binding /// protein binding	cytoskeleton	Focal adhesion
220658_s_at	ARNTL2	0.183	-0.11	regulation of transcription, DNA-dependent /// signal transduction /// entrainment of circadian clock	transcription factor activity /// signal transducer activity	nucleus	circadian rhythm
203387_s_at	TBC1D4	0.201	-0.109	---	GTPase activator activity	---	---
214322_at	CAMK2G	0.174	-0.107	protein amino acid phosphorylation /// signal transduction /// insulin secretion	protein serine/threonine kinase activity /// calcium- and calmodulin-dependent protein kinase activity /// protein-tyrosine kinase activity /// calcium-dependent protein serine/threonine phosphatase activity /// calmodulin binding /// ATP binding /// kinase activity /// transferase activity	---	Wnt signaling
237128_at	FLJ20184	0.19	-0.105	---	GTPase activator activity	---	---
213719_s_at	SMARCA4	-0.137	-0.104	Metabolism/// nucleobase, nucleoside, nucleotide and nucleic acid metabolism/// regulation of transcription from pol II promoter/// regulation of transcription/// regulation of transcription, DNA-dependent/// physiological process/// transcription, DNA-dependent/// regulation of metabolism/// transcription from pol II promoter/// regulation of nucleobase, nucleoside, nucleotide and nucleic acid m…	Purine nucleotide binding/// transcription factor activity/// ATPase activity/// transcription cofactor activity/// ATP-dependent helicase activity/// hydrolase activity, acting on acid anhydrides, in phosphorus-containing anhydrides/// nucleotide binding///adenyl nucleotide binding/// nucleic acid binding/// DNA binding/// transcription regulator activity/// transcription coactivator activity///…	---	---
244585_at	KIAA0590	0.196	-0.104	---	binding	---	---
204129_at	BCL9	0.164	-0.103	Wnt receptor signaling pathway	---	nucleus	---
241350_at	FBXL22	0.054	-0.101	ubiquitin cycle	---	---	---
203358_s_at	EZH2	0.015	-0.1	establishment and/or maintenance of chromatin architecture /// regulation of transcription, DNA-dependent	DNA binding	nucleus	---
1553130_at	FLJ39075	-0.215	-0.097	---	---	---	integrin-mediated cell adhesion
1554443_s_at	VMD2	0.172	-0.097	ion transport /// visual perception	ion channel activity	membrane fraction /// integral to membrane /// basolateral plasma membrane	---
204468_s_at	TIE1	0.446	-0.096	protein amino acid phosphorylation /// signal transduction /// mesoderm development	transmembrane receptor protein tyrosine kinase activity /// receptor activity /// ATP binding /// transferase activity	integral to plasma membrane	---
201315_x_at	IFITM2	0.157	-0.092	immune response /// response to biotic stimulus	---	integral to membrane	---
216185_at	FUT9	-0.05	-0.091	carbohydrate metabolism /// protein amino acid glycosylation /// L-fucose catabolism	transferase activity, transferring glycosyl groups /// alpha(1,3)-fucosyltransferase activity	Golgi apparatus /// integral to membrane	Blood group glycolipid biosynthesis-neolactoseries/// globoside metabolism
1569312_at	ZNF146	-0.213	-0.089	regulation of transcription, DNA-dependent	DNA binding /// heparin binding /// zinc ion binding	nucleus	---
219826_at	ZNF419	0.156	-0.088	regulation of transcription, DNA-dependent	DNA binding /// zinc ion binding	nucleus	---
201689_s_at	TPD52	0.123	-0.087	morphogenesis	---	---	---
235982_at	FCRH1	0.263	-0.087	---	receptor activity	---	---
214113_s_at	RBM8A	0.149	-0.086	nuclear mRNA splicing, via spliceosome /// mRNA-nucleus export /// transport	mRNA binding	nucleus /// cytoplasm	mRNA Processing, Gene Expression
1569856_at	TPP2	0.102	-0.085	proteolysis and peptidolysis	aminopeptidase activity /// subtilase activity /// tripeptidyl-peptidase II activity /// D-alanyl-D-alanine endopeptidase activity /// hydrolase activity	cytoplasm	---
210826_x_at	RAD17	0.218	-0.083	DNA replication checkpoint /// DNA damage checkpoint /// DNA replication /// DNA repair /// cell cycle /// mitotic checkpoint	nucleotide binding /// DNA binding /// ATP binding /// nucleoside-triphosphatase activity	nucleus /// DNA replication factor C complex /// mitochondrion	---
233789_at	EPHA6	0.073	-0.082	protein amino acid phosphorylation	protein-tyrosine kinase activity /// ATP binding	---	---
214219_x_at	MAP4K1	0.129	-0.078	protein amino acid phosphorylation /// response to stress /// protein kinase cascade /// activation of JNK /// regulation of hemocyte differentiation	protein serine/threonine kinase activity /// small GTPase regulatory/interacting protein activity /// ATP binding /// transferase activity	---	MAPK signaling pathway
204388_s_at	MAOA	0.084	-0.078	electron transport /// catecholamine metabolism /// behavior /// neurotransmitter catabolism	amine oxidase activity /// oxidoreductase activity	mitochondrion /// integral to membrane	tryptophan metabolism/// histidine metabolism/// phenylalanine metabolism/// arginine and proline metabolism/// glycine, serine and threonine metabolism/// tyrosine metabolism
214338_at	DNAJB12	-0.196	-0.076	protein folding	heat shock protein binding /// unfolded protein binding	integral to membrane	---
235727_at	BTBD5	-0.255	-0.076	---	protein binding	---	---
233896_s_at	PAPLN	-0.42	-0.076	---	metalloendopeptidase activity /// serine-type endopeptidase inhibitor activity /// peptidase activity	extracellular matrix	---
233537_at	KRTAP3-1	0.133	-0.073	---	structural molecule activity	keratin filament	---
208632_at	RNF10	-0.24	-0.072	protein ubiquitination	ubiquitin-protein ligase activity /// zinc ion binding	ubiquitin ligase complex	---
209053_s_at	WHSC1	0.091	-0.071	regulation of transcription, DNA-dependent /// morphogenesis /// protein ubiquitination	DNA binding /// ubiquitin-protein ligase activity /// zinc ion binding	ubiquitin ligase complex	---
202948_at	IL1R1	0.105	-0.069	inflammatory response /// cell surface receptor linked signal transduction	transmembrane receptor activity /// interleukin-1, Type I, activating receptor activity	integral to plasma membrane	cytokine-cytokine receptor interaction/// apoptosis/// MAPK signaling pathway
1555367_at	ZNF479	0.079	-0.067	regulation of transcription, DNA-dependent	DNA binding /// zinc ion binding	nucleus	---
1555347_at	KIAA0251	-0.231	-0.066	amino acid metabolism	lyase activity /// carboxy-lyase activity	---	---
216881_x_at	PRB4	0.104	-0.064	G-protein coupled receptor protein signaling pathway /// visual perception	rhodopsin-like receptor activity	extracellular region /// extracellular space /// integral to membrane	---
202666_s_at	ACTL6A	0.139	-0.06	regulation of cell growth /// chromatin remodeling /// regulation of transcription, DNA-dependent /// signal transduction /// response to pest, pathogen or parasite /// chromatin modification	chromatin binding /// motor activity /// structural constituent of cytoskeleton	nucleus /// actin filament /// TIP60 histone acetyltransferase complex	---
219396_s_at	NEIL1	0.241	-0.056	carbohydrate metabolism /// DNA repair	DNA binding /// DNA-(apurinic or apyrimidinic site) lyase activity /// endonuclease activity /// hydrolase activity, acting on glycosyl bonds /// lyase activity	nucleus	---
1552555_at	FLJ90661	0.091	-0.056	proteolysis and peptidolysis	chymotrypsin activity /// trypsin activity	---	---
211574_s_at	MCP	0.187	-0.055	complement activation, classical pathway	receptor activity	integral to plasma membrane	complement and coagulation cascades
209318_x_at	PLAGL1	0.125	-0.055	regulation of transcription, DNA-dependent /// induction of apoptosis /// cell cycle arrest	nucleic acid binding /// DNA binding /// zinc ion binding	nucleus	---
202399_s_at	AP3S2	0.387	-0.051	transport /// intracellular protein transport	---	Golgi apparatus /// clathrin vesicle coat	---
209369_at	ANXA3	0.33	-0.049	---	calcium ion binding /// calcium-dependent phospholipid binding /// diphosphoinositol-polyphosphate diphosphatase activity /// phospholipase A2 inhibitor activity	cytoplasm	Prostaglandin synthesis regulation
217004_s_at	MCF2	-0.349	-0.046	intracellular signaling cascade	guanyl-nucleotide exchange factor activity	membrane fraction /// cytosol /// cytoskeleton	---
215647_at	C13orf10	0.133	-0.045	---	nucleic acid binding	---	---
213622_at	COL9A2	0.378	-0.043	skeletal development /// phosphate transport	structural molecule activity	extracellular matrix (sensu Metazoa) /// collagen type IX /// cytoplasm	---
229653_at	FLJ10979	-0.142	-0.043	response to external stimulus/// physiological process/// response to biotic stimulus/// defense response	---	---	---
214096_s_at	SHMT2	0.181	-0.042	glycine metabolism /// L-serine metabolism /// one-carbon compound metabolism	glycine hydroxymethyltransferase activity /// transferase activity	mitochondrion	Glycine, serine and threonine metabolism /// Lysine degradation /// Cyanoamino acid metabolism /// One carbon pool by folate /// Methane metabolism
231917_at	GFM2	0.437	-0.038	protein biosynthesis /// translational elongation	translation elongation factor activity /// GTP binding	mitochondrion	---
230472_at	IRX1	-0.215	-0.035	regulation of transcription, DNA-dependent	transcription factor activity	nucleus	---
224576_at	KIAA1181	-0.326	-0.034	transport	---	endoplasmic reticulum /// Golgi apparatus /// integral to membrane	---
214940_s_at	C17orf31	0.177	-0.033	telomerase-dependent telomere maintenance	DNA binding	chromosome, telomeric region /// nucleus	---
240461_at	BICD1	-0.175	-0.033	---	---	Golgi apparatus	---
217511_at	KAZALD1	-0.169	-0.031	regulation of cell growth	insulin-like growth factor binding /// peptidase activity	extracellular region	---
223591_at	RNF135	0.237	-0.029	protein ubiquitination	ubiquitin-protein ligase activity /// zinc ion binding	ubiquitin ligase complex	---
227079_at	DHX8	0.137	-0.028	nuclear mRNA splicing, via spliceosome /// RNA splicing	RNA binding /// ATP-dependent RNA helicase activity /// ATP binding /// pre-mRNA splicing factor activity	spliceosome complex	mRNA processing
214917_at	PRKAA1	0.122	-0.026	activation of MAPK /// response to hypoxia /// protein amino acid phosphorylation /// fatty acid biosynthesis /// cholesterol biosynthesis /// negative regulation of protein biosynthesis /// positive regulation of cholesterol biosynthesis /// positive regulation of gluconeogenesis /// positive regulation of anti-apoptosis /// negative regulation of glucosylceramide biosynthesis /// positive regul…	protein serine/threonine kinase activity /// cAMP-dependent protein kinase activity /// ATP binding /// transferase activity /// eukaryotic elongation factor-2 kinase activator activity	intracellular	Fatty Acid Synthesis
1559259_at	AKAP8	-0.159	-0.022	transport /// mitosis /// signal transduction	DNA binding /// sugar porter activity /// zinc ion binding /// protein kinase A binding	nucleus /// membrane	G Protein Signaling
226066_at	MITF	-0.227	-0.019	regulation of transcription, DNA-dependent /// development /// perception of sound /// melanocyte differentiation	DNA binding /// transcriptional activator activity	nucleus	---
228607_at	OAS2	0.207	-0.014	nucleobase, nucleoside, nucleotide and nucleic acid metabolism /// immune response	RNA binding /// ATP binding /// transferase activity /// nucleotidyltransferase activity	microsome /// membrane	Ubiquinone biosynthesis/// Porphyrin and chlorophyll metabolism
241590_at	RNF130	-0.224	-0.014	proteolysis and peptidolysis /// apoptosis /// protein ubiquitination	ubiquitin-protein ligase activity /// peptidase activity /// zinc ion binding	ubiquitin ligase complex /// integral to membrane	---
210357_s_at	SMOX	0.134	-0.013	electron transport	oxidoreductase activity	---	---
237706_at	STXBP4	0.187	-0.011	---	protein binding	---	---
218783_at	DKFZP434B168	-0.232	-0.011	---	binding	---	---
240384_at	WWP2	0.226	-0.01	Viral infectious cycle/// initiation of viral infection/// macromolecule metabolism/// metabolism/// viral entry/// physiological process/// viral life cycle/// protein metabolism/// protein modification/// ubiquitin cycle	Protein binding /// ligase activity/// ubiquitin-protein ligase activity/// catalytic activity/// ligase activity/// forming carbon-nitrogen bonds	---	Ubiquitin mediated proteolysis/// Dentatorubropallidoluysian (DRPLA)
201373_at	PLEC1	-0.377	-0.01	cytoskeletal anchoring	actin binding /// structural constituent of cytoskeleton /// structural constituent of muscle	cytoskeleton /// intermediate filament /// plasma membrane	---
222855_s_at	TRPV2	0.3	-0.006	cation transport /// sensory perception	receptor activity /// cation channel activity /// ion transporter activity	integral to plasma membrane	---
226953_at	IGSF4B	-0.093	-0.002	---	receptor activity	integral to membrane	---
