# Supplementary material for: Differential Cerebral Cortex Transcriptomes of Baboon Neonates Consuming Moderate and High Docosahexaenoic Acid Formulas
Source: PLoS One. 2007 Apr 11;2(4):e370. doi: 10.1371/journal.pone.0000370 (PMC1847718; doi:10.1371/journal.pone.0000370)
Supplement: Table S1C — Genes without known function upregulated by L3 (1.00%DHA-0.67%ARA) in Brain (0.08 MB XLS) [file pone.0000370.s003.xls]

## Sheet: Table S1C
Table S1C: Genes without known function upregulated by L3 (1.00%DHA-0.67%ARA) in Brain
Affymetrix Probe ID No.	Gene Symbol	Expression change (log2):	Expression change (log2):	Geneontology	Geneontology	Geneontology
		L: LCPUFA (0.33%DHA-0.67%ARA)	L3: LCPUFA (1.00%DHA-0.67%ARA)	Biological Process	Molecular Function	Cellular Component	Pathway
1552719_at	H63	0.038	0.715
233399_x_at	---	0.171	0.624
224105_x_at	---	0.054	0.605
1560276_at	LOC283403	0.043	0.596
234788_x_at	FLJ13611	0.277	0.595
241867_at	PARP6	-0.115	0.582
212179_at	C6orf111	0.121	0.58
242273_at	---	0.003	0.566
216051_x_at	---	-0.014	0.562
1553844_a_at	C10orf67	0.049	0.559
214768_x_at	---	-0.056	0.556
215604_x_at	UBE2D2	-0.015	0.551
242391_at	---	-0.044	0.539
224143_at	TTTY8	-0.052	0.535
239199_at	---	0.046	0.532
244310_at	---	0.086	0.527
231538_at	C11orf1	0.081	0.518
235767_x_at	PHAX	0.047	0.504
234652_at	---	-0.053	0.498
235425_at	SGOL2	-0.07	0.492
234594_at	C14orf85	0.193	0.477
1559952_x_at	LOC401449 /// LOC440078 /// LOC441342	0.02	0.461
1556952_at	---	0.054	0.45
200906_s_at	KIAA0992	0.12	0.449
1556414_at	C21orf71	-0.099	0.434
234263_at	---	0.022	0.43
232420_x_at	LOC286260	0.017	0.428
231037_at	---	0.002	0.422
244189_at	KIAA1648	-0.103	0.42
1562805_at	LOC349408	0.049	0.415
234940_s_at	VEPH1	-0.029	0.414
239409_at	---	0.05	0.407
244651_at	---	-0.188	0.4
239980_at	HSPC117	-0.344	0.397
234517_at	---	-0.118	0.395
241268_x_at	---	0.109	0.394
1561205_at	---	-0.008	0.384
1563484_at	---	0.104	0.382
224036_s_at	C7orf2	0.085	0.382
1562520_at	---	-0.017	0.378
244449_at	C21orf84	0.117	0.378
206005_s_at	C6orf84	-0.233	0.376
1560001_at	---	0.125	0.375
1560560_at	---	-0.098	0.371
219626_at	FLJ12649	-0.12	0.369
1559026_at	KIAA0649	-0.178	0.358
239413_at	Cep152	0.055	0.358
242029_at	FAD104	0.122	0.358
238705_at	---	-0.135	0.357
1566885_at	FLJ22594	0.125	0.355
204494_s_at	DKFZP434H132	0.028	0.355
220718_at	FLJ13315	0.074	0.354
234546_at	---	0.002	0.354
233519_at	LOC474170	0.025	0.353
1564691_at	---	0.038	0.352
217335_at	FLJ11292	-0.061	0.352
224133_at	MGC10955	-0.034	0.352
1553679_s_at	VKORC1L1	0.088	0.347
229793_at	---	0.168	0.346
1561776_at	---	0.075	0.344
220149_at	FLJ22671	-0.065	0.343
1562914_a_at	FLJ25328	-0.107	0.342
237961_at	---	0.157	0.338
237872_at	---	0.045	0.329
233105_at	---	-0.095	0.327
239577_at	---	0.16	0.327
228666_at	MGC61550	0.053	0.325
210920_x_at	---	0.123	0.32
216369_at	---	-0.048	0.313
243636_s_at	SH3D19	-0.16	0.311
1562983_at	---	-0.005	0.31
217619_x_at	---	-0.04	0.306
1559792_at	---	0.045	0.305
1560928_at	LOC151657	0.26	0.305
236487_at	FLJ30655	-0.273	0.304
1552599_at	PXT1	-0.098	0.302
203941_at	FLJ10871	0.124	0.302
212785_s_at	HDCMA18P	-0.108	0.302
1557812_a_at	---	-0.085	0.301
1558858_at	---	0.154	0.299
1566959_at	GAB2	0.024	0.299
216524_x_at	---	-0.041	0.299
234056_at	---	0.01	0.298
212840_at	KIAA0794	0.375	0.296
228314_at	---	-0.068	0.295
1560707_at	LOC283856	-0.007	0.293
232924_at	LRRC17	0.132	0.293
220352_x_at	MGC4278	0.195	0.292
235023_at	VPS13C	-0.097	0.292
239022_at	---	-0.097	0.29
237085_x_at	---	-0.107	0.287
215861_at	FLJ14031	-0.176	0.285
240093_x_at	FLJ20366	-0.015	0.285
244558_at	---	-0.031	0.283
1554714_at	LOC253981	0.044	0.281
234872_at	MYCN	0.009	0.28
242016_at	LOC284409	0.49	0.279
1552933_at	MGC26989	-0.004	0.277
219385_at	SLAMF8	-0.057	0.277
240438_at	---	0.193	0.276
1566846_at	---	-0.063	0.274
231811_at	FLJ25222 /// MGC52000 /// FLJ00038	0.137	0.274
239402_at	---	-0.17	0.274
226221_at	KIAA1432	0.104	0.273
1564253_at	LOC285766	0.063	0.27
220872_at	PRO2964	0.101	0.27
224261_at	---	-0.101	0.27
225046_at	LOC389831	-0.179	0.266
225714_s_at	GLCCI1	-0.04	0.265
1566158_at	---	0.221	0.264
1569810_at	---	0.008	0.264
1561707_at	---	-0.119	0.261
1563106_at	---	-0.051	0.261
233286_at	---	-0.251	0.261
204514_at	DPH2L2	0.02	0.26
1555798_at	DKFZp761D1918	0.032	0.258
230158_at	FLJ32949	0.011	0.258
241724_x_at	---	-0.018	0.256
217536_x_at	---	0.006	0.255
233508_at	---	0.074	0.254
1557896_at	---	-0.009	0.252
240912_x_at	FLJ33768	-0.226	0.252
235347_at	---	0.02	0.248
1557398_at	DKFZP564C152	-0.093	0.247
214858_at	---	-0.198	0.247
234043_at	FLJ20071	0.083	0.247
1557519_at	---	0.057	0.243
216063_at	HBBP1	0.261	0.24
1552309_a_at	NEXN	-0.043	0.238
1564674_a_at	FLJ37927	-0.18	0.238
208144_s_at	---	-0.104	0.238
236577_at	---	-0.075	0.238
1561096_at	LOC285419	0.081	0.237
234656_x_at	---	0.068	0.237
225688_s_at	PHLDB2	0.214	0.235
227105_at	FLJ22490	-0.057	0.235
1552782_at	MGC34032	0.071	0.233
214202_at	---	-0.015	0.231
224115_at	DCK	0.06	0.228
236112_at	LOC285548	-0.068	0.228
239710_at	---	0.105	0.228
230207_s_at	---	-0.096	0.227
1556281_at	---	-0.094	0.225
230840_at	LOC388588	-0.07	0.222
1553809_a_at	C9orf71	0.221	0.22
223825_at	KIAA1432	0.061	0.22
239399_at	---	-0.152	0.22
232750_at	---	0.094	0.218
231140_at	C14orf8	-0.029	0.217
236353_at	---	-0.064	0.217
237124_at	C14orf168	0.193	0.216
1559932_at	---	0.011	0.215
1563528_at	LOC91149	-0.176	0.215
225100_at	FBXO45	0.189	0.215
1569495_at	FLJ30655	-0.094	0.212
230930_at	LOC338620	0.023	0.212
1562661_at	---	0.137	0.211
244572_at	---	-0.166	0.211
229865_at	FNDC3B	-0.025	0.21
240346_at	---	0.089	0.21
1565614_at	---	-0.018	0.209
243723_at	---	-0.031	0.208
215200_x_at	VIL2	-0.046	0.206
217490_at	---	0.157	0.206
244336_at	---	0.233	0.205
238501_at	---	-0.014	0.204
243620_at	---	-0.157	0.202
1561708_at	C6orf150	0.142	0.199
239414_at	EXT1	-0.069	0.199
228221_at	MGC45474	-0.111	0.198
1562788_at	LOC254099	-0.2	0.197
1555221_at	---	0.021	0.196
239418_x_at	---	-0.023	0.196
229090_at	LOC220930	-0.072	0.195
1555148_a_at	LOC130951	-0.005	0.194
230778_at	---	-0.1	0.194
232576_at	---	-0.089	0.194
232926_x_at	ANKRD19	0.046	0.192
1563569_at	---	0.073	0.191
236451_at	---	-0.032	0.19
234830_at	FRG2	0.031	0.185
237315_at	---	-0.131	0.185
1561528_at	---	-0.01	0.181
220724_at	FLJ21511	-0.132	0.18
1566763_at	---	-0.051	0.179
217571_at	---	-0.027	0.178
234377_at	---	-0.087	0.178
241437_s_at	FLJ33915	0.039	0.178
1560787_at	---	-0.282	0.177
213882_at	BBP	-0.069	0.177
1559491_at	CENTG2	-0.158	0.175
1560147_at	---	-0.019	0.175
1558624_at	---	0.084	0.174
222606_at	FLJ10036	-0.114	0.173
234289_x_at	---	0.149	0.17
1562934_at	---	-0.14	0.168
1566168_at	---	0.077	0.168
1569739_at	LOC221946	-0.241	0.167
1566981_at	C14orf32	-0.294	0.166
235352_at	---	-0.088	0.166
229795_at	---	-0.009	0.164
1570578_at	---	-0.004	0.162
234767_at	MLSTD2	0.225	0.162
243861_at	---	-0.048	0.161
202258_s_at	PFAAP5	0.04	0.16
1565819_at	---	-0.006	0.158
1561677_at	---	-0.064	0.157
1563032_at	---	-0.092	0.157
1564813_at	---	0.068	0.156
1555243_x_at	LOC401466	-0.082	0.155
213456_at	SOSTDC1	0.316	0.153
1558668_s_at	NYD-SP20	-0.049	0.152
225579_at	C2orf22	-0.006	0.152
243962_at	---	-0.127	0.152
221153_s_at	---	0.021	0.15
217629_at	---	0.052	0.148
1554983_at	C21orf117	-0.356	0.146
1558724_at	---	0.203	0.146
238431_at	---	-0.191	0.146
1560779_a_at	LOC126167	-0.012	0.144
1553226_at	FLJ31461	-0.055	0.142
232933_at	KIAA1656	-0.157	0.14
1556220_at	---	0.093	0.139
243689_s_at	MGC72104	0.092	0.139
226057_at	CDGAP	-0.116	0.137
225172_at	CRAMP1L	-0.136	0.134
239635_at	RBM14	-0.153	0.134
1553861_at	MGC40368	0.238	0.133
240047_at	FAM13A1	-0.017	0.132
222309_at	C6orf62	0.094	0.129
1562988_at	---	-0.01	0.128
1560819_a_at	LOC387895	-0.014	0.127
1570031_at	---	0.188	0.127
1561857_at	---	-0.132	0.126
1565976_at	---	0.12	0.126
237754_at	---	-0.272	0.125
1562067_at	---	-0.082	0.124
1558226_a_at	---	0.117	0.122
220940_at	KIAA1641	0.251	0.122
239128_at	---	-0.249	0.122
222322_at	---	-0.206	0.12
218187_s_at	FLJ20989	-0.001	0.116
234523_at	---	0.181	0.115
232997_at	KIAA0485	-0.052	0.113
1557338_x_at	---	0.033	0.111
232049_at	---	-0.067	0.11
200907_s_at	KIAA0992	-0.371	0.109
1557233_at	LOC285441	-0.156	0.108
219037_at	CGI-115	-0.116	0.108
239907_at	---	0.174	0.107
232824_at	---	-0.064	0.102
241484_x_at	---	0.019	0.102
1570014_at	FLJ46082	0.033	0.101
233542_at	---	-0.092	0.1
216857_at	---	0.103	0.097
225749_at	LOC283951	-0.239	0.094
241085_at	---	0.156	0.094
240120_at	---	-0.174	0.093
1556617_a_at	---	0.232	0.083
238713_at	---	-0.059	0.083
1557046_x_at	---	-0.061	0.08
1555981_at	DKFZp762C2414	-0.139	0.075
235373_at	---	-0.116	0.071
1562294_x_at	ANKRD30B	-0.359	0.068
1556392_a_at	---	-0.116	0.066
1560911_at	---	-0.271	0.059
243791_at	---	-0.115	0.057
226740_x_at	DJ328E19.C1.1 /// LOC200030 /// MGC8902 /// LOC439928 /// AG1	-0.243	0.053
227007_at	LOC255104	-0.144	0.053
235474_at	---	-0.203	0.047
224475_at	---	-0.323	0.046
1561604_at	---	-0.26	0.043
236503_at	---	-0.101	0.029
214570_x_at	DKFZP434P211	-0.327	0.024
244301_at	LOC143941	-0.198	0.023
227917_at	---	-0.112	0.017
1552430_at	WDR17	-0.121	0.014
1570633_at	---	-0.068	0.006
1558512_at	---	-0.094	0.005
1568593_a_at	LOC152195	0.332	0.004
