# Supplementary material for: Differential Cerebral Cortex Transcriptomes of Baboon Neonates Consuming Moderate and High Docosahexaenoic Acid Formulas
Source: PLoS One. 2007 Apr 11;2(4):e370. doi: 10.1371/journal.pone.0000370 (PMC1847718; doi:10.1371/journal.pone.0000370)
Supplement: Table S1D — Genes without known function downregulated by L3 (1.00%DHA-0.67%ARA) in Brain (0.07 MB XLS) [file pone.0000370.s004.xls]

## Sheet: Table S1D
Table S1D: Genes without known function downregulated by L3 (1.00%DHA-0.67%ARA) in Brain
Affymetrix Probe ID No.	Gene Symbol	Expression change (log2):	Expression change (log2):	Geneontology	Geneontology	Geneontology
		L: LCPUFA (0.33%DHA-0.67%ARA)	L3: LCPUFA (1.00%DHA-0.67%ARA)	Biological Process	Molecular Function	Cellular Component	Pathway
237847_at	---	-0.228	-0.641
223018_at	NOB1P	0.019	-0.583
241399_at	FAM19A2	-0.449	-0.527
222349_x_at	RNF126P1	-0.097	-0.516
229023_at	MGC5391	-0.171	-0.493
234006_s_at	RP4-622L5	-0.066	-0.49
1553641_a_at	TSGA13	0.017	-0.482
216157_at	---	0.171	-0.478
223987_at	CHRDL2	-0.188	-0.478
216567_at	MBP	-0.202	-0.476
203829_at	ELP4	-0.083	-0.463
230117_at	LOC285878	-0.522	-0.446
227544_at	C14orf83	0.097	-0.43
223041_at	CD99L2	-0.149	-0.426
1554466_a_at	MGC13114	0.358	-0.424
228458_at	LOC441150	-0.016	-0.422
243843_at	---	0.017	-0.415
216483_s_at	C19orf10	-0.162	-0.412
237455_at	---	-0.117	-0.411
220143_x_at	LUC7L	-0.152	-0.394
223523_at	MGC3040	-0.104	-0.382
217102_at	MAG	0.098	-0.368
244237_at	FLJ90680	-0.053	-0.367
205093_at	PLEKHA6	0.148	-0.358
221251_x_at	HMGA1L4	0.122	-0.344
1559960_x_at	LOC400547	-0.118	-0.34
238999_at	---	-0.265	-0.339
215472_at	PACRG	0.194	-0.328
226298_at	RUNDC1	-0.196	-0.321
231643_s_at	CMIP	0.14	-0.316
240252_at	---	-0.131	-0.313
228078_at	FLJ20308	0.019	-0.304
1563064_at	---	0.052	-0.303
208858_s_at	MBC2	-0.039	-0.301
1562215_at	---	-0.152	-0.295
219438_at	FLJ12650	0.097	-0.291
230689_at	---	-0.095	-0.291
240198_at	---	-0.185	-0.287
220222_at	PRO1905	0.082	-0.281
228886_at	LRRC27	-0.007	-0.279
213237_at	LOC400506	0.204	-0.276
201269_s_at	NUDCD3	-0.13	-0.274
218920_at	FLJ10404	-0.187	-0.274
235836_at	FLJ30594	0.114	-0.272
217532_x_at	KIAA1935	0.124	-0.269
53991_at	KIAA1277	0.064	-0.269
236483_at	---	0.316	-0.265
230521_at	C9orf100	-0.19	-0.262
241153_at	---	-0.24	-0.262
221647_s_at	RIC8	0.042	-0.261
235809_at	DKFZp686L1814	-0.196	-0.257
224881_at	VKORC1L1	0.059	-0.255
233278_at	M-RIP	-0.087	-0.255
231477_at	---	-0.033	-0.249
242154_x_at	PPIL5	-0.091	-0.249
231443_at	---	-0.093	-0.248
1552729_at	MGC16037	-0.06	-0.246
223300_s_at	FLJ23518	-0.135	-0.237
233259_at	FLJ12057	0.143	-0.233
1564314_at	LOC219690	-0.035	-0.231
1556111_s_at	---	-0.324	-0.23
1566194_at	---	-0.063	-0.23
235931_at	---	0.157	-0.229
1554185_at	LOC283887	-0.209	-0.227
1568686_at	LOC158381	-0.056	-0.221
228270_at	DKFZp547K054	-0.148	-0.217
215110_at	MBL1P1	-0.133	-0.211
234956_at	LOC93444	0.032	-0.208
219164_s_at	C14orf103	0.132	-0.2
1557665_at	---	-0.196	-0.199
229075_at	---	-0.021	-0.198
224318_s_at	FLJ10081	0.028	-0.189
237829_at	---	-0.016	-0.189
1563139_at	---	-0.182	-0.188
1566825_at	---	-0.162	-0.188
AFFX-HUMRGE/M10098_5_at	---	0.034	-0.188
219346_at	LRFN3	0.137	-0.187
233731_at	---	0.154	-0.186
234429_at	C9orf130	-0.144	-0.178
1562588_at	---	0.125	-0.176
207159_x_at	MECT1	0.234	-0.173
211774_s_at	DKFZP564I122	0.027	-0.173
229238_at	LOC400566	0.243	-0.17
243921_at	---	0.164	-0.169
215680_at	KIAA1654	-0.29	-0.166
1567027_at	SH3GLP2	0.12	-0.165
1564760_at	---	0.141	-0.164
241552_at	---	0.091	-0.159
208190_s_at	LISCH7	0.175	-0.154
1566471_at	---	0.236	-0.152
230286_at	---	0.275	-0.148
1554214_at	---	0.069	-0.146
1559506_x_at	FLJ35409	-0.219	-0.146
240492_at	---	-0.14	-0.146
1553197_at	FLJ35775	-0.278	-0.143
1560010_a_at	FLJ32063	-0.16	-0.141
230523_at	---	0.163	-0.141
1569351_at	FLJ10159	0.057	-0.137
1561331_at	LOC339476	-0.001	-0.127
216582_at	POM121L2	0.029	-0.123
242228_at	---	-0.003	-0.116
231823_s_at	KIAA1295	0.101	-0.11
1566040_at	LOC442146	0.093	-0.105
1565454_at	XAGE3	0.216	-0.103
234549_at	---	-0.196	-0.099
1557486_at	---	-0.141	-0.094
1563685_at	LOC285422	0.29	-0.094
1559444_at	---	-0.285	-0.09
242003_at	LOC157697	-0.176	-0.09
1566182_at	---	0.15	-0.085
207170_s_at	LETMD1	0.185	-0.074
228839_s_at	LOC439994	0.096	-0.074
229101_at	LOC150166	0.116	-0.065
216675_at	---	0.147	-0.064
231905_at	C20orf96	0.194	-0.057
1553640_at	C8orf21	-0.273	-0.056
232892_at	C20orf166	0.273	-0.054
216528_at	---	-0.222	-0.039
240218_at	---	0.159	-0.038
236740_at	---	-0.09	-0.035
1564379_at	---	0.152	-0.028
1564358_at	---	-0.179	-0.021
225028_at	---	0.134	-0.02
227321_at	GATS	-0.236	-0.019
214409_at	RFPL3S	0.358	-0.018
230276_at	FAM49A	0.152	-0.001
