# Supplementary material for: Differential Cerebral Cortex Transcriptomes of Baboon Neonates Consuming Moderate and High Docosahexaenoic Acid Formulas
Source: PLoS One. 2007 Apr 11;2(4):e370. doi: 10.1371/journal.pone.0000370 (PMC1847718; doi:10.1371/journal.pone.0000370)
Supplement: Table S5 — Classification According to Gene Ontology Functions for Brain (0.28 MB XLS) [file pone.0000370.s008.xls]

## Sheet: Table S5
Table S5: Classification According to Gene Ontology Functions for Brain
Affymetrix Probe ID No.	Gene Symbol	Expression change (log2):	Expression change (log2):	Geneontology	Geneontology	Geneontology
		L: LCPUFA (0.33%DHA-0.67%ARA)	L3: LCPUFA (1.00%DHA-0.67%ARA)	Biological Process	Molecular Function	Cellular Component	Pathway
Metabolism
238895_at	TEBP	0.021	0.604	telomere maintenance /// prostaglandin biosynthesis /// protein folding /// signal transduction	telomerase activity /// prostaglandin-E synthase activity /// unfolded protein binding	chromosome, telomeric region /// telomerase holoenzyme complex	---
215208_x_at	RPL35A	0.132	0.541	protein biosynthesis	tRNA binding /// structural constituent of ribosome	intracellular /// ribosome /// cytosolic large ribosomal subunit (sensu Eukaryota)	Ribosomal Proteins
221304_at	UGT1A10	-0.058	0.507	metabolism	glucuronosyltransferase activity	Integral to membrane/// endoplasmic reticulum	Starch and sucrose metabolism/// Androgen and estrogen metabolism/// Porphyrin and chlorophyll metabolism/// Pentose and glucuronate interconversions
216600_x_at	ALDOB	-0.016	0.492	fructose metabolism /// glycolysis	fructose-bisphosphate aldolase activity /// lyase activity	cytoplasm	Glycolysis and Gluconeogenesis /// Glycolysis / Gluconeogenesis /// Pentose phosphate pathway /// Inositol metabolism /// Fructose and mannose metabolism /// Carbon fixation
216202_s_at	SPTLC2	0.338	0.486	biosynthesis	serine C-palmitoyltransferase activity /// acyltransferase activity /// transferase activity, transferring nitrogenous groups	endoplasmic reticulum /// integral to membrane	Glycosphingolipid metabolism
205355_at	ACADSB	-0.15	0.46	electron transport /// fatty acid metabolism	acyl-CoA dehydrogenase activity /// oxidoreductase activity	mitochondrion	Fatty Acid Degradation
214594_x_at	ATP8B1	0.357	0.447	lipid metabolism /// cation transport /// digestion /// bile acid transport	magnesium ion binding /// phospholipid-translocating ATPase activity /// ATP binding /// hydrolase activity /// ATPase activity	integral to plasma membrane	Folate biosynthesis/// Starch and sucrose metabolism
221305_s_at	UGT1A8 /// UGT1A9	0.127	0.442	metabolism /// metabolism	UDP-glycosyltransferase activity /// glucuronosyltransferase activity /// transferase activity, transferring hexosyl groups	microsome /// integral to membrane	Pentose and glucuronate interconversions /// Androgen and estrogen metabolism /// Starch and sucrose metabolism /// Porphyrin and chlorophyll metabolism
213936_x_at	SFTPB	0.047	0.429	lipid metabolism /// sphingolipid metabolism /// respiratory gaseous exchange /// organogenesis /// regulation of liquid surface tension	---	extracellular space /// lysosome	---
1569617_at	OSBP2	-0.22	0.428	lipid transport /// steroid metabolism	---	---	---
1555943_at	MGC5352	0.088	0.391	metabolism	catalytic activity	---	---
232148_at	NSMAF	-0.054	0.386	ceramide metabolism /// signal transduction	receptor signaling protein activity	soluble fraction /// cytoplasm	---
234563_at	PDE3A	0.105	0.379	lipid metabolism /// signal transduction	cGMP-inhibited cyclic-nucleotide phosphodiesterase activity /// hydrolase activity	membrane	Purine metabolism
213631_x_at	DHODH	0.015	0.378	pyrimidine nucleotide biosynthesis	dihydroorotate dehydrogenase activity/// dihydroorotate oxidase activity/// oxidoreductase activity	mitochondrial inner membrane	Pyrimidine metabolism
218470_at	CGI-04	0.078	0.337	protein biosynthesis /// tyrosyl-tRNA aminoacylation	tyrosine-tRNA ligase activity /// ATP binding /// ligase activity	mitochondrion	---
222083_at	GLYAT	0.007	0.333	acyl-CoA metabolism /// response to toxin		mitochondrion	---
236190_at	XYLT1	-0.087	0.314	carbohydrate metabolism///glycosaminoglycan biosynthesis/// physiological process	transferase activity, transferring hexosyl groups/// protein xylosyltransferase activity///acetylglucosaminyltransferase activity/// catalytic activity	---	Chondroitin/ Heparan sulfate biosynthesis
244276_at	LOC152831	0.038	0.29	carbohydrate metabolism	hydrolase activity, hydrolyzing O-glycosyl compounds	integral to membrane	---
210005_at	GART	-0.043	0.283	purine nucleotide biosynthesis /// 'de novo' IMP biosynthesis /// biosynthesis /// purine base biosynthesis	catalytic activity /// phosphoribosylamine-glycine ligase activity /// phosphoribosylformylglycinamidine cyclo-ligase activity /// phosphoribosylglycinamide formyltransferase activity /// transferase activity /// ligase activity	cytoplasm	Purine metabolism
208848_at	ADH5	0.039	0.281	ethanol oxidation	alcohol dehydrogenase activity, zinc-dependent /// formaldehyde dehydrogenase (glutathione) activity /// electron transporter activity /// fatty acid binding /// zinc ion binding /// oxidoreductase activity	---	Fatty acid metabolism/// glycolysis / gluconeogenesis/// pyruvate metabolism/// glycerolipid metabolism/// tyrosine metabolism/// bile acid biosynthesis/// methane metabolism
217175_at	UGT2B15	0.052	0.277	lipid metabolism /// response to external stimulus/// physiological process	Transferase activity, transferring hexosyl groups/// catalytic activity/// glucuronosyltransferase activity	---	starch and sucrose metabolism/// porphyrin and chlorophyll metabolism/// pentose and glucuronate interconversions/// androgen and estrogen metabolism
229511_at	SMARCE1	0.009	0.244	DNA metabolism/// chromosome organization and biogenesis (sensu eukarya)/// metabolism/// nucleobase, nucleoside, nucleotide and nucleic acid metabolism/// regulation of transcription from pol ii promoter/// nuclear organization and biogenesis/// cellular physiological process/// cell growth and/or maintenance/// cell organization and biogenesis	transcription cofactor activity/// DNA binding/// transcription regulator activity/// transcription coactivator activity/// chromatin binding/// transcription factor binding/// protein binding	---	Control of Gene Expression by Vitamin D Receptor/// Chromatin Remodeling by hSWI/SNF ATP-dependent Complexes
237789_at	DHCR24	-0.234	0.229	lipid metabolism/// macromolecule metabolism/// electron transport/// cholesterol metabolism	oxidoreductase activity/// catalytic activity	---	tryptophan metabolism/// 1,1,1-trichloro-2,2-bis(4-chlorophenyl)ethane/// propanoate metabolism/// fatty acid biosynthesis
1554623_x_at	DGKE	-0.148	0.229	protein kinase C activation /// intracellular signaling cascade /// phospholipid biosynthesis	diacylglycerol kinase activity /// ATP binding /// transferase activity /// diacylglycerol binding	integral to membrane	Glycerolipid metabolism /// Glycerophospholipid metabolism /// Phosphatidylinositol signaling system
1559393_at	FLJ38508	0.089	0.226	one-carbon compound metabolism /// biosynthesis	oxidoreductase activity /// hydroxymethyl-, formyl- and related transferase activity /// cofactor binding	---	---
207092_at	LEP	-0.009	0.225	energy reserve metabolism /// signal transduction /// cell-cell signaling	hormone activity	extracellular space	Neuroactive ligand-receptor interaction/// cytokine-cytokine receptor interaction
222578_s_at	UBE1DC1	0.022	0.215	L-serine biosynthesis	catalytic activity /// oxidoreductase activity, acting on the CH-OH group of donors, NAD or NADP as acceptor	---	---
221447_s_at	GLT8D2	-0.066	0.206	carbohydrate biosynthesis	transferase activity /// transferase activity, transferring hexosyl groups	---	---
241915_at	LOC123876 /// HXMA	0.077	0.197	metabolism	catalytic activity /// ligase activity	---	---
37079_at	C6orf68	0.098	0.197	metabolism	transferase activity	---	---
205978_at	KL	0.022	0.194	carbohydrate metabolism	hydrolase activity, hydrolyzing O-glycosyl compounds /// signal transducer activity /// beta-glucosidase activity	extracellular space /// membrane fraction /// soluble fraction /// integral to plasma membrane /// integral to membrane	---
222522_x_at	MRPS10	-0.064	0.181	protein biosynthesis	structural constituent of ribosome	intracellular /// mitochondrion /// mitochondrial ribosome /// ribosome	---
231686_at	GATM	-0.116	0.175	carboxylic acid metabolism/// creatine biosynthesis	transferase activity, transferring one-carbon groups/// catalytic activity	---	arginine and proline metabolism/// glycine, serine and threonine metabolism/// urea cycle and metabolism of amino groups
238655_at	ACAD10	-0.116	0.152	electron transport /// metabolism	acyl-CoA dehydrogenase activity /// hydrolase activity	---	---
1556783_a_at	LASS5	0.078	0.146	regulation of transcription, DNA-dependent /// lipid biosynthesis	transcription factor activity	nucleus /// endoplasmic reticulum /// integral to membrane	---
242136_x_at	MGC70870	0.302	0.137	L-serine biosynthesis	oxidoreductase activity /// oxidoreductase activity, acting on the CH-OH group of donors, NAD or NADP as acceptor	---	---
213552_at	GLCE	-0.024	0.137	peptidoglycan biosynthesis /// heparan sulfate proteoglycan biosynthesis /// heparin biosynthesis	isomerase activity /// racemase and epimerase activity, acting on carbohydrates and derivatives	Golgi apparatus /// integral to membrane	Chondroitin/ Heparan sulfate biosynthesis
215231_at	PRKAG2	-0.102	0.12	fatty acid biosynthesis /// cholesterol biosynthesis	---	---	Fatty Acid Synthesis
236168_at	ACSL3	-0.169	0.113	lipid metabolism /// fatty acid metabolism /// metabolism	magnesium ion binding /// catalytic activity /// fatty-acyl-CoA synthase activity /// long-chain-fatty-acid-CoA ligase activity /// ligase activity	---	Fatty Acid Degradation /// Mitochondrial fatty acid betaoxidation /// Fatty acid metabolism
240206_at	TARS	-0.223	0.104	protein biosynthesis /// threonyl-tRNA aminoacylation	threonine-tRNA ligase activity /// ATP binding /// ligase activity	soluble fraction /// cytoplasm	Glycine, serine and threonine metabolism /// Aminoacyl-tRNA biosynthesis
1563899_at	KLPH	-0.067	0.099	carbohydrate metabolism	hydrolase activity, hydrolyzing O-glycosyl compounds	integral to membrane	---
244125_at	MGC70870	0.023	0.097	L-serine biosynthesis	oxidoreductase activity /// oxidoreductase activity, acting on the CH-OH group of donors, NAD or NADP as acceptor	---	---
1557575_at	GENX-3414	-0.12	0.096	carbohydrate metabolism /// muscle contraction	catalytic activity	membrane fraction /// integral to plasma membrane	Circadian Exercise
225039_at	RPE	0.243	0.09	carbohydrate metabolism	ribulose-phosphate 3-epimerase activity /// isomerase activity	---	Pentose phosphate pathway/// pentose and glucuronate interconversions/// metabolism of sugars/// carbon fixation
201571_s_at	DCTD	0.224	0.002	pyrimidine nucleotide metabolism /// nucleotide biosynthesis	dCMP deaminase activity /// zinc ion binding /// hydrolase activity	---	Pyrimidine metabolism /// Type II secretion system
240384_at	WWP2	0.226	-0.01	Viral infectious cycle/// initiation of viral infection/// macromolecule metabolism/// metabolism/// viral entry/// physiological process/// viral life cycle/// protein metabolism/// protein modification/// ubiquitin cycle	Protein binding /// ligase activity/// ubiquitin-protein ligase activity/// catalytic activity/// ligase activity/// forming carbon-nitrogen bonds	---	Ubiquitin mediated proteolysis/// Dentatorubropallidoluysian (DRPLA)
228607_at	OAS2	0.207	-0.014	nucleobase, nucleoside, nucleotide and nucleic acid metabolism /// immune response	RNA binding /// ATP binding /// transferase activity /// nucleotidyltransferase activity	microsome /// membrane	Ubiquinone biosynthesis/// Porphyrin and chlorophyll metabolism
214917_at	PRKAA1	0.122	-0.026	activation of MAPK /// response to hypoxia /// protein amino acid phosphorylation /// fatty acid biosynthesis /// cholesterol biosynthesis /// negative regulation of protein biosynthesis /// positive regulation of cholesterol biosynthesis /// positive regulation of gluconeogenesis /// positive regulation of anti-apoptosis /// negative regulation of glucosylceramide biosynthesis /// positive regul…	protein serine/threonine kinase activity /// cAMP-dependent protein kinase activity /// ATP binding /// transferase activity /// eukaryotic elongation factor-2 kinase activator activity	intracellular	Fatty Acid Synthesis
231917_at	GFM2	0.437	-0.038	protein biosynthesis /// translational elongation	translation elongation factor activity /// GTP binding	mitochondrion	---
214096_s_at	SHMT2	0.181	-0.042	glycine metabolism /// L-serine metabolism /// one-carbon compound metabolism	glycine hydroxymethyltransferase activity /// transferase activity	mitochondrion	Glycine, serine and threonine metabolism /// Lysine degradation /// Cyanoamino acid metabolism /// One carbon pool by folate /// Methane metabolism
209369_at	ANXA3	0.33	-0.049	---	calcium ion binding /// calcium-dependent phospholipid binding /// diphosphoinositol-polyphosphate diphosphatase activity /// phospholipase A2 inhibitor activity	cytoplasm	Prostaglandin synthesis regulation
219396_s_at	NEIL1	0.241	-0.056	carbohydrate metabolism /// DNA repair	DNA binding /// DNA-(apurinic or apyrimidinic site) lyase activity /// endonuclease activity /// hydrolase activity, acting on glycosyl bonds /// lyase activity	nucleus	---
1555347_at	KIAA0251	-0.231	-0.066	amino acid metabolism	lyase activity /// carboxy-lyase activity	---	---
216185_at	FUT9	-0.05	-0.091	carbohydrate metabolism /// protein amino acid glycosylation /// L-fucose catabolism	transferase activity, transferring glycosyl groups /// alpha(1,3)-fucosyltransferase activity	Golgi apparatus /// integral to membrane	Blood group glycolipid biosynthesis-neolactoseries/// globoside metabolism
213719_s_at	SMARCA4	-0.137	-0.104	Metabolism/// nucleobase, nucleoside, nucleotide and nucleic acid metabolism/// regulation of transcription from pol II promoter/// regulation of transcription/// regulation of transcription, DNA-dependent/// physiological process/// transcription, DNA-dependent/// regulation of metabolism/// transcription from pol II promoter/// regulation of nucleobase, nucleoside, nucleotide and nucleic acid m…	Purine nucleotide binding/// transcription factor activity/// ATPase activity/// transcription cofactor activity/// ATP-dependent helicase activity/// hydrolase activity, acting on acid anhydrides, in phosphorus-containing anhydrides/// nucleotide binding///adenyl nucleotide binding/// nucleic acid binding/// DNA binding/// transcription regulator activity/// transcription coactivator activity///…	---	---
226774_at	KIAA1838	0.107	-0.111	carbohydrate metabolism	---	---	---
208917_x_at	FLJ13052	0.161	-0.146	metabolism /// phosphorylation /// ATP metabolism	NAD+ kinase activity /// transferase activity	cytosol	nicotinate and nicotinamide metabolism
205343_at	SULT1C1	0.126	-0.157	amine metabolism	sulfotransferase activity /// transferase activity	cytoplasm	cysteine metabolism
244661_at	SOAT1	-0.125	-0.16	circulation /// cholesterol metabolism	sterol O-acyltransferase activity /// acyltransferase activity /// transferase activity	endoplasmic reticulum /// integral to membrane	bile acid biosynthesis
243658_at	FDFT1	0.02	-0.17	steroid biosynthesis /// cholesterol biosynthesis /// isoprenoid biosynthesis /// biosynthesis	magnesium ion binding /// farnesyl-diphosphate farnesyltransferase activity /// oxidoreductase activity /// transferase activity	endoplasmic reticulum /// integral to membrane	Cholesterol Biosynthesis /// Biosynthesis of steroids /// Terpenoid biosynthesis
1555437_at	KIAA1970	-0.086	-0.19	protein biosynthesis /// glutamyl-tRNA aminoacylation	glutamate-tRNA ligase activity /// ATP binding /// ligase activity	cytoplasm /// aminoacyl-tRNA synthetase multienzyme complex	---
209434_s_at	PPAT	0.12	-0.195	purine nucleotide biosynthesis /// glutamine metabolism /// metabolism /// purine base biosynthesis /// nucleoside metabolism	magnesium ion binding /// amidophosphoribosyltransferase activity /// transferase activity, transferring glycosyl groups	---	Purine metabolism /// Glutamate metabolism
218496_at	RNASEH1	0.006	-0.198	RNA catabolism	magnesium ion binding /// RNA binding /// endonuclease activity /// ribonuclease H activity /// ribonuclease activity /// hydrolase activity	---	---
233748_x_at	PRKAG2	0.234	-0.207	fatty acid biosynthesis /// cholesterol biosynthesis	---	---	Fatty Acid Synthesis
208429_x_at	HNF4A	0.08	-0.207	transcription /// regulation of transcription, DNA-dependent /// regulation of transcription from Pol II promoter /// lipid metabolism /// blood coagulation	transcription factor activity /// RNA polymerase II transcription factor activity /// steroid hormone receptor activity /// ligand-dependent nuclear receptor activity /// steroid binding	nucleus	Nuclear Receptors
206131_at	CLPS	0.022	-0.212	digestion /// lipid catabolism	enzyme activator activity	extracellular region /// soluble fraction	---
204941_s_at	ALDH3B2	0.074	-0.216	alcohol metabolism /// lipid metabolism /// metabolism	aldehyde dehydrogenase [NAD(P)+] activity /// oxidoreductase activity	---	Glycolysis / Gluconeogenesis /// Histidine metabolism /// Tyrosine metabolism /// Phenylalanine metabolism
236648_at	GMPS	0.036	-0.217	purine nucleotide biosynthesis /// GMP biosynthesis /// glutamine metabolism /// biosynthesis /// purine base biosynthesis	GMP synthase activity /// GMP synthase (glutamine-hydrolyzing) activity /// anthranilate synthase activity /// ATP binding /// ligase activity	---	Purine metabolism /// Glutamate metabolism
1563091_at	HDHD1A	-0.11	-0.236	metabolism	catalytic activity	---	---
225860_at	LOC400843	0.048	-0.237	macromolecule metabolism/// physiological process/// proteolysis and peptidolysis	peptidase activity/// enzyme regulator activity/// metal ion binding/// metalloendopeptidase activity/// catalytic activity/// hydrolase activity/// transition metal ion binding/// zinc ion binding	---	---
214159_at	PLCE1	-0.148	-0.246	activation of MAPK /// regulation of cell growth /// lipid metabolism /// phospholipid metabolism /// diacylglycerol biosynthesis /// regulation of smooth muscle contraction /// cytoskeleton organization and biogenesis /// epidermal growth factor receptor signaling pathway /// positive regulation of cytosolic calcium ion concentration /// protein kinase C activation /// small GTPase mediated sign…	phosphoinositide phospholipase C activity /// receptor signaling protein activity /// guanyl-nucleotide exchange factor activity /// calcium ion binding /// Ras interactor activity /// enzyme binding	membrane fraction /// cytosol /// plasma membrane	Wnt signaling
228650_at	POLR2D	0.127	-0.248	Metabolism/// nucleobase, nucleoside, nucleotide and nucleic acid metabolism/// physiological process/// transcription, DNA-dependent/// transcription/// transcription from pol II promoter	Obsolete molecular function/// transferase activity/// DNA-directed RNA polymerase activity/// DNA-directed RNA polymerase I activity/// catalytic activity/// DNA-directed RNA polymerase III activity/// DNA-directed RNA polymerase II activity/// nucleotidyltransferase activity/// transferase activity, transferring phosphorus-containing groups	---	Pyrimidine metabolism/// Purine metabolism/// RNA polymerase
215938_s_at	PLA2G6	-0.124	-0.262	phospholipid metabolism /// lipid catabolism	phospholipase A2 activity /// hydrolase activity	cytoplasm /// membrane	phospholipid degradation/// prostaglandin and leukotriene metabolism/// MAPK signaling pathway/// glycerolipid metabolism
203032_s_at	FH	-0.073	-0.265	tricarboxylic acid cycle /// fumarate metabolism /// negative regulation of cell cycle	fumarate hydratase activity /// lyase activity	mitochondrion /// tricarboxylic acid cycle enzyme complex	Krebs-TCA Cycle /// Citrate cycle (TCA cycle) /// Reductive carboxylate cycle (CO2 fixation)
216426_at	TCEB1	0.099	-0.267	Metabolism/// nucleobase, nucleoside, nucleotide and nucleic acid metabolism/// regulation of transcription from pol II promoter/// regulation of transcription/// regulation of transcription, DNA-dependent/// physiological process/// transcription, DNA-dependent/// transcription/// regulation of metabolism/// transcription from pol II promoter/// regulation of nucleobase, nucleoside, nucleotide a…	Protein binding/// transcription regulator activity	---	Ubiquitin mediated proteolysis
223035_s_at	FARSLB	-0.083	-0.272	protein biosynthesis /// phenylalanyl-tRNA aminoacylation	phenylalanine-tRNA ligase activity /// ATP binding /// ligase activity	soluble fraction /// cytoplasm	phenylalanine, tyrosine and tryptophan biosynthesis/// aminoacyl-tRNA biosynthesis
205379_at	CBR3	-0.105	-0.279	metabolism	carbonyl reductase (NADPH) activity /// oxidoreductase activity	cytosol	Prostaglandin and leukotriene metabolism
204263_s_at	CPT2	0.027	-0.286	fatty acid metabolism /// fatty acid beta-oxidation /// transport	carnitine O-palmitoyltransferase activity /// acyltransferase activity /// transferase activity	mitochondrion /// mitochondrial inner membrane	Fatty Acid Degradation /// Mitochondrial fatty acid betaoxidation /// Fatty acid metabolism
206480_at	LTC4S	-0.407	-0.304	leukotriene biosynthesis	glutathione transferase activity /// leukotriene-C4 synthase activity /// enzyme activator activity /// lyase activity	membrane fraction /// microsome /// integral to membrane	prostaglandin and leukotriene metabolism
203101_s_at	MGAT2	-0.093	-0.339	N-linked glycosylation /// oligosaccharide biosynthesis	alpha-1,6-mannosylglycoprotein 2-beta-N-acetylglucosaminyltransferase activity /// transferase activity, transferring glycosyl groups	membrane fraction /// Golgi stack /// integral to membrane	N-Glycan biosynthesis
205057_s_at	IDUA	0.049	-0.37	carbohydrate metabolism /// disaccharide metabolism /// glycosaminoglycan metabolism	L-iduronidase activity	lysosome	Glycosaminoglycan degradation
227538_at	CRSP7	0.122	-0.379	Metabolism/// nucleobase, nucleoside, nucleotide and nucleic acid metabolism/// response to external stimulus/// regulation of transcription from pol II promoter/// regulation of transcription/// regulation of transcription, DNA-dependent/// physiological process/// transcription, DNA-dependent/// transcription initiation/// response to biotic stimulus/// regulation of metabolism/// defense respo…	Signal transducer activity/// transcription cofactor activity/// binding/// receptor activity/// transcription regulator activity/// transcription coactivator activity/// transcription factor binding/// protein binding	---	---
232550_at	ABHD1	-0.252	-0.427	Metabolism/// nucleobase, nucleoside, nucleotide and nucleic acid metabolism/// regulation of transcription, DNA-dependent/// physiological process/// regulation of physiological process	nucleic acid binding/// DNA binding	---	---
205759_s_at	SULT2B1	0.05	-0.46	steroid metabolism	alcohol sulfotransferase activity /// transferase activity	---	---
202862_at	FAH	-0.158	-0.551	L-phenylalanine catabolism /// tyrosine catabolism /// metabolism /// aromatic amino acid family metabolism	fumarylacetoacetase activity /// hydrolase activity	---	Tyrosine metabolism /// Styrene degradation
238996_x_at	ALDOA	-0.16	-0.697	fructose metabolism /// glycolysis /// striated muscle contraction	fructose-bisphosphate aldolase activity /// lyase activity	---	Glycolysis and Gluconeogenesis /// Glycolysis / Gluconeogenesis /// Pentose phosphate pathway /// Inositol metabolism /// Fructose and mannose metabolism /// Carbon fixation
Development
210800_at	TIMM8A	0.06	0.646	mitochondrial inner membrane protein import/// neurogenesis/// perception of sound /// protein transport	---	mitochondrial inner membrane protein insertion complex	---
220581_at	C6orf97	-0.043	0.416	muscle development	actin binding	cytoskeleton	---
232665_x_at	SMURF1	0.197	0.399	ubiquitin cycle /// ectoderm development /// cell differentiation /// negative regulation of BMP signaling pathway /// protein ubiquitination during ubiquitin-dependent protein catabolism	ubiquitin-protein ligase activity /// ligase activity	intracellular	Tryptophan metabolism/// TGF-beta signaling pathway/// Ubiquitin mediated proteolysis
205916_at	S100A7	-0.082	0.344	epidermis development	calcium ion binding	---	---
1552724_at	OTEX	0.121	0.305	regulation of transcription, DNA-dependent /// development /// gametogenesis /// steroid hormone receptor signaling pathway	transcription factor activity	nucleus	---
230855_at	GATA4	-0.029	0.285	heart development/// positive regulation of transcription, DNA-dependent/// transcription from RNA polymerase II promoter	DNA binding/// RNA polymerase II transcription factor activity/// zinc ion binding/// transcriptional activator activity	nucleus	---
208231_at	NRG1	0.041	0.278	neurogenesis /// embryonic development /// cell differentiation	receptor binding /// growth factor activity /// transmembrane receptor protein tyrosine kinase activator activity /// receptor tyrosine kinase binding	extracellular region /// integral to membrane	---
243373_at	SEMA3D	0.141	0.19	development /// neurogenesis	receptor activity	membrane	---
205525_at	CALD1	0.124	0.187	muscle contraction /// muscle development	actin binding /// calmodulin binding /// tropomyosin binding /// myosin binding	cytoskeleton	---
236930_at	NUMB	0.005	0.137	development	---	integral to plasma membrane /// membrane	Notch signaling pathway
216854_at	GDF11	-0.242	0.123	mesoderm development/// neurogenesis/// skeletal development/// growth	cytokine activity/// growth factor activity	---	---
207031_at	BAPX1	0.073	0.116	skeletal development /// regulation of transcription, DNA-dependent /// transcription from Pol II promoter	transcription factor activity /// RNA polymerase II transcription factor activity	nucleus	---
220378_at	TCP11	-0.029	0.108	development	---	---	---
215043_s_at	SMA3 /// SMA5	-0.107	0.079	skeletal development /// carbohydrate metabolism /// neurogenesis	hydrolase activity, hydrolyzing O-glycosyl compounds	---	---
205636_at	SH3GL3	-0.208	0.05	central nervous system development /// signal transduction	protein binding	cytoplasm	---
230918_at	FGF7	0.187	0.032	regulation of cell cycle /// signal transduction /// cell-cell signaling /// cell proliferation /// positive regulation of cell proliferation /// epidermis development /// response to wounding	growth factor activity	extracellular region	MAPK signaling pathway/// Regulation of actin cytoskeleton
219372_at	CDV1	-0.002	-0.144	spermatogenesis	---	---	---
231523_at	FGF14	0.02	-0.15	signal transduction /// cell-cell signaling /// neurogenesis	growth factor activity	extracellular space	MAPK signaling pathway
1554921_a_at	SCEL	-0.014	-0.178	epidermis development	zinc ion binding	cytoplasm	---
206876_at	SIM1	-0.216	-0.213	regulation of transcription, DNA-dependent /// signal transduction /// development /// neurogenesis	transcription factor activity /// signal transducer activity	nucleus	---
204931_at	TCF21	-0.155	-0.24	regulation of transcription, DNA-dependent /// mesoderm development	DNA binding /// RNA polymerase II transcription factor activity	nucleus	---
210310_s_at	FGF5	0.111	-0.254	regulation of cell cycle /// cell-cell signaling /// neurogenesis /// cell proliferation /// fibroblast growth factor receptor signaling pathway	growth factor activity	extracellular space	MAPK signaling pathway
210032_s_at	SPAG6	-0.04	-0.291	spermatid cell development	binding	axoneme /// flagellum	---
203395_s_at	HES1	-0.328	-0.706	regulation of transcription, DNA-dependent /// neurogenesis	DNA binding	nucleus	Notch signaling pathway
Visual Perception
229554_at	LUM	0.038	0.375	visual perception /// collagen fibril organization	extracellular matrix structural constituent /// collagen binding	extracellular matrix (sensu Metazoa) /// fibrillar collagen	---
207054_at	IMPG1	-0.039	0.229	visual perception	receptor activity /// extracellular matrix structural constituent	extracellular matrix (sensu Metazoa)	---
204399_s_at	EML2	0.091	0.203	visual perception /// perception of sound	---	microtubule associated complex	---
201148_s_at	TIMP3	0.351	0.067	visual perception /// induction of apoptosis by extracellular signals	metalloendopeptidase inhibitor activity	extracellular matrix (sensu Metazoa)	Matrix Metalloproteinases
240485_at	TTC8	0.136	0.013	visual perception	binding	---	---
204169_at	IMPDH1	-0.266	-0.154	purine nucleotide biosynthesis /// GMP biosynthesis /// GTP biosynthesis /// visual perception	catalytic activity /// IMP dehydrogenase activity /// oxidoreductase activity	---	Nucleotide Metabolism /// Purine metabolism
206733_at	TULP2	0.099	-0.2	visual perception	---	---	---
208242_at	RAX	-0.137	-0.312	regulation of transcription, DNA-dependent /// development /// visual perception	transcription factor activity /// RNA polymerase II transcription factor activity	nucleus	---
209325_s_at	RGS16	0.014	-0.333	signal transduction /// visual perception /// regulation of G-protein coupled receptor protein signaling pathway	signal transducer activity /// GTPase activator activity /// calmodulin binding	---	Calcium regulation in cardiac cells /// Smooth muscle contraction
Ion Channel/ Transport
230867_at	LOC131873	0.056	0.581	phosphate transport	---	cytoplasm	---
208844_at	VDAC3	-0.018	0.512	Adenine transport	voltage-gated anion channel porin activity	integral to plasma membrane	Calcium signaling pathway
214211_at	FTH1	-0.113	0.451	iron ion transport /// intracellular sequestering of iron ion /// immune response /// cell proliferation /// negative regulation of cell proliferation	binding /// ferric iron binding /// kinase binding	plasma membrane /// ferritin complex	---
205542_at	STEAP	0.087	0.442	---	channel or pore class transporter activity	early endosome /// integral to plasma membrane /// intercellular junction /// integral to Golgi membrane /// vesicular fraction	---
230416_at	SLC18A2	0.115	0.373	monoamine transport	transporter activity	Integral to plasma membrane	---
1563187_at	KCNH7	-0.149	0.368	regulation of transcription, DNA-dependent /// cation transport /// potassium ion transport /// signal transduction	signal transducer activity /// voltage-gated potassium channel activity	membrane /// integral to membrane	---
215960_at	SLC5A4	-0.167	0.365	transport /// sodium ion transport	transporter activity /// sugar porter activity /// symporter activity	integral to membrane	---
208998_at	UCP2	0.217	0.35	transport /// mitochondrial transport /// proton transport	transporter activity /// binding	membrane fraction /// mitochondrion /// mitochondrial inner membrane /// integral to membrane	Electron Transport Chain
226090_x_at	RABL3	0.113	0.347	protein transport/// small GTPase mediated signal transduction	GTP binding	---	---
206529_x_at	SLC26A4	0.062	0.317	transport /// perception of sound /// sulfate transport	sulfate porter activity /// chloride transporter activity /// iodide transporter activity	integral to membrane	---
242454_at	AMBP	0.095	0.29	transport /// cell adhesion /// pregnancy /// anti-inflammatory response /// heme catabolism /// negative regulation of JNK cascade /// negative regulation of immune response	transporter activity /// calcium channel inhibitor activity /// IgA binding /// heme binding /// trypsin inhibitor activity /// plasmin inhibitor activity /// protein homodimerization activity /// calcium oxalate binding	extracellular region /// plasma membrane	---
206504_at	CYP24A1	0.041	0.278	electron transport	monooxygenase activity /// electron transporter activity /// oxygen binding	mitochondrion	Ascorbate and aldarate metabolism/// gamma-hexachlorocyclohexane degradation/// flavonoids, stilbene and lignin biosynthesis/// fluorene degradation/// limonene and pinene degradation
209628_at	NXT2	0.182	0.277	mRNA processing /// mRNA-nucleus export /// protein-nucleus import /// protein transport	protein transporter activity	nucleus	---
1569121_at	SLC25A24	-0.149	0.262	transport /// mitochondrial transport	transporter activity /// binding /// calcium ion binding	mitochondrion /// mitochondrial inner membrane /// membrane	---
217021_at	CYB5	-0.077	0.259	electron transport	cytochrome-c oxidase activity	mitochondrion /// microsome /// integral to membrane	---
230687_at	SLC13A3	0.069	0.259	transport /// sodium ion transport	transporter activity /// symporter activity	membrane /// integral to membrane	---
204840_s_at	EEA1	0.182	0.249	vesicle fusion /// synaptic vesicle to endosome fusion /// early endosome to late endosome transport	nucleic acid binding /// calmodulin binding /// phosphatidylinositol binding /// zinc ion binding /// GTP-dependent protein binding /// protein homodimerization activity	nucleus /// early endosome /// cytosol /// extrinsic to plasma membrane	---
1555265_at	ABCC13	-0.007	0.238	transport	ATP binding /// ATPase activity, coupled to transmembrane movement of substances	nucleus /// integral to membrane	---
1555982_at	ZFYVE16	0.002	0.226	endosome transport/// protein-lysosome targeting/// regulation of endocytosis/// signal transduction/// vesicle organization and biogenesis	phosphatidylinositol binding/// protein binding/// protein transporter activity/// zinc ion binding	membrane	TGF-beta signaling pathway
237069_s_at	TRPM1	-0.073	0.213	cation transport	calcium channel activity	membrane fraction /// integral to plasma membrane /// membrane	---
244041_at	STX6	-0.066	0.204	transport /// intracellular protein transport /// vesicle fusion /// trans-Golgi to endosome transport	protein binding /// protein transporter activity	early endosome /// Golgi apparatus /// integral to plasma membrane /// clathrin-coated vesicle /// perinuclear region	---
244145_at	FYCO1	0.02	0.176	intracellular protein transport	zinc ion binding /// protein carrier activity	membrane	---
240718_at	CASC1	0.102	0.166	secretory pathway/// vesicle-mediated transport/// vesicle targeting/// hemopoiesis/// membrane fusion/// exocytosis/// cellular physiological process/// vesicle fusion/// cell growth and/or maintenance/// organogenesis/// morphogenesis/// hemocyte differentiation (sensu arthropoda)/// hemocyte development/// cellular process/// cell differentiation	---	---	---
242690_at	ATP11C	0.015	0.165	cation transport	magnesium ion binding /// phospholipid-translocating ATPase activity /// ATP binding /// ATPase activity, coupled to transmembrane movement of ions, phosphorylative mechanism /// hydrolase activity /// ATPase activity	membrane /// integral to membrane	---
237634_at	C1QTNF3	-0.098	0.153	phosphate transport	---	cytoplasm	---
212943_at	KIAA0528	-0.14	0.137	transport	transporter activity	synaptic vesicle /// membrane	---
235108_at	KCNK3	-0.062	0.123	ion transport /// potassium ion transport /// synaptic transmission	voltage-gated ion channel activity /// potassium channel activity	integral to plasma membrane	---
225488_at	DERL1	-0.433	0.11	protein transport /// viral intracellular protein transport /// ER-associated protein catabolism /// unfolded protein response /// retrograde protein transport, ER to cytosol	receptor activity /// protein binding	endoplasmic reticulum /// integral to endoplasmic reticulum membrane	---
228610_at	SMBP	0.32	0.101	transport	transporter activity	integral to membrane	---
239465_at	UQCRC2	-0.259	0.096	electron transport /// oxidative phosphorylation /// proteolysis and peptidolysis /// aerobic respiration	metalloendopeptidase activity /// ubiquinol-cytochrome-c reductase activity /// oxidoreductase activity	mitochondrion /// mitochondrial electron transport chain	Oxidative phosphorylation
1554536_at	DPYD	0.031	0.071	electron transport /// 'de novo' pyrimidine base biosynthesis /// uracil catabolism /// thymidine catabolism	dihydroorotate dehydrogenase activity /// dihydroorotate oxidase activity /// electron transporter activity /// iron ion binding /// disulfide oxidoreductase activity /// oxidoreductase activity /// dihydropyrimidine dehydrogenase (NADP+) activity	cytoplasm /// mitochondrion /// membrane	Pyrimidine metabolism /// beta-Alanine metabolism /// Pantothenate and CoA biosynthesis
1553295_at	ABCA13	-0.087	0.033	transport/// cellular physiological process/// cell growth and/or maintenance	ATP binding/// ATPase activity	---	---
207609_s_at	CYP1A2	0.275	0.017	electron transport	electron transporter activity /// oxygen binding /// unspecific monooxygenase activity	endoplasmic reticulum /// microsome /// membrane	Fatty acid metabolism /// gamma-Hexachlorocyclohexane degradation /// Tryptophan metabolism
222855_s_at	TRPV2	0.3	-0.006	cation transport /// sensory perception	receptor activity /// cation channel activity /// ion transporter activity	integral to plasma membrane	---
210357_s_at	SMOX	0.134	-0.013	electron transport	oxidoreductase activity	---	---
1559259_at	AKAP8	-0.159	-0.022	transport /// mitosis /// signal transduction	DNA binding /// sugar porter activity /// zinc ion binding /// protein kinase A binding	nucleus /// membrane	G Protein Signaling
224576_at	KIAA1181	-0.326	-0.034	transport	---	endoplasmic reticulum /// Golgi apparatus /// integral to membrane	---
202399_s_at	AP3S2	0.387	-0.051	transport /// intracellular protein transport	---	Golgi apparatus /// clathrin vesicle coat	---
204388_s_at	MAOA	0.084	-0.078	electron transport /// catecholamine metabolism /// behavior /// neurotransmitter catabolism	amine oxidase activity /// oxidoreductase activity	mitochondrion /// integral to membrane	tryptophan metabolism/// histidine metabolism/// phenylalanine metabolism/// arginine and proline metabolism/// glycine, serine and threonine metabolism/// tyrosine metabolism
1554443_s_at	VMD2	0.172	-0.097	ion transport /// visual perception	ion channel activity	membrane fraction /// integral to membrane /// basolateral plasma membrane	---
208638_at	TXNDC7	0.155	-0.123	electron transport /// protein folding	protein disulfide isomerase activity /// electron transporter activity /// isomerase activity	endoplasmic reticulum	---
1554970_at	PDILT	-0.144	-0.126	electron transport	electron transporter activity /// isomerase activity	---	---
210324_at	C8G	-0.227	-0.155	transport /// complement activation, alternative pathway /// complement activation, classical pathway /// cytolysis	transporter activity /// binding /// retinol binding	membrane attack complex	complement and coagulation cascades
210864_x_at	HFE	0.136	-0.155	protein complex assembly /// transport /// iron ion transport /// iron ion homeostasis /// receptor mediated endocytosis /// antigen presentation /// antigen presentation, endogenous antigen /// antigen processing, endogenous antigen via MHC class I	MHC class I receptor activity	cytoplasm /// integral to plasma membrane /// MHC class I protein complex	---
221614_s_at	RPH3AL	-0.262	-0.176	intracellular protein transport /// exocytosis	protein binding /// cytoskeletal protein binding /// zinc ion binding /// Rab interactor activity	cytoplasm	---
242561_at	IPO9	-0.018	-0.2	protein-nucleus import, docking /// protein transport	binding /// protein transporter activity	nucleus /// nuclear pore /// cytoplasm	---
223596_at	SLC12A6	0.219	-0.205	Chloride transport/// regulation of blood pressure/// circulation/// cell proliferation/// regulation of cell cycle/// metal ion transport/// regulation of cellular process/// transport/// carboxylic acid transport/// monovalent inorganic cation transport/// physiological process/// amino acid transport/// amine/polyamine transport/// homeostasis/// ion homeostasis/// cellular physiological proce…	Porter activity/// symporter activity/// amine/polyamine transporter activity/// organic acid transporter activity/// polyamine transporter activity/// amino acid transporter activity/// electrochemical potential-driven transporter activity/// carboxylic acid transporter activity/// cation:chloride symporter activity/// anion:cation symporter activity/// carrier activity/// potassium:chloride sym…	---	---
201249_at	SLC2A1	0.043	-0.206	carbohydrate transport /// glucose transport	transporter activity /// sugar porter activity /// glucose transporter activity	membrane fraction /// integral to membrane	Metabolism of sugars
206691_s_at	PDIP	0.023	-0.223	electron transport /// protein folding /// protein-ER retention	protein disulfide isomerase activity /// electron transporter activity /// isomerase activity	endoplasmic reticulum	G13 Signaling Pathway
240336_at	HBM	-0.063	-0.241	transport /// oxygen transport	oxygen transporter activity /// oxygen binding	hemoglobin complex	---
228168_at	ATP5G3	-0.079	-0.249	generation of precursor metabolites and energy /// ATP synthesis coupled proton transport /// proton transport	transporter activity /// lipid binding /// hydrogen-transporting ATP synthase activity, rotational mechanism /// hydrogen-transporting ATPase activity, rotational mechanism	membrane fraction /// mitochondrion /// proton-transporting ATP synthase complex (sensu Eukaryota) /// proton-transporting two-sector ATPase complex	oxidative phosphorylation/// ATP synthesis
217515_s_at	CACNA1S	-0.16	-0.276	cation transport /// calcium ion transport /// muscle contraction	voltage-gated calcium channel activity /// cation channel activity /// calcium ion binding /// dihydropyridine-sensitive calcium channel activity	membrane fraction /// voltage-gated calcium channel complex /// integral to membrane	MAPK signaling pathway
220807_at	HBQ1	0.016	-0.283	transport /// oxygen transport	oxygen transporter activity /// oxygen binding /// heme binding	hemoglobin complex	---
1567319_at	LOC57802	0.196	-0.299	Transport/// physiological process/// cellular physiological process/// cell growth and/or maintenance/// cellular process	Purine nucleotide binding/// ATPase activity/// primary active transporter activity/// hydrolase activity, acting on acid anhydrides, in phosphorus-containing anhydrides/// nucleotide binding/// adenyl nucleotide binding/// hydrolase activity, acting on acid anhydrides, catalyzing transmembrane movement of substances/// p-p-bond-hydrolysis-driven transporter activity/// ATPase activity, coupled t…	---	---
239341_at	VDP	-0.066	-0.327	Secretory pathway/// transport/// intracellular transport/// physiological process/// vesicle docking during exocytosis/// exocytosis/// vesicle docking/// cellular physiological process/// cell growth and/or maintenance/// vesicle-mediated transport/// protein transport/// intracellular protein transport/// cellular process	Protein transporter activity	---	---
218347_at	RSAFD1	-0.141	-0.341	electron transport	electron transporter activity /// iron ion binding /// FMN binding /// oxidoreductase activity	outer membrane (sensu Gram-negative Bacteria)	---
225353_s_at	C1QG	-0.155	-0.355	phosphate transport /// immune response /// complement activation, classical pathway	---	extracellular region /// cytoplasm	complement and coagulation cascades
224069_x_at	P2RX2	-0.027	-0.369	ion transport	receptor activity /// ion channel activity /// ATP binding /// ligand-gated ion channel activity	membrane /// integral to membrane	Neuroactive ligand-receptor interaction
207462_at	GLRA2	0.06	-0.379	ion transport /// chloride transport /// cell surface receptor linked signal transduction /// synaptic transmission	GABA-A receptor activity /// glycine-inhibited chloride channel activity /// ion channel activity /// extracellular ligand-gated ion channel activity /// glycine-gated chloride channel activity /// neurotransmitter receptor activity	integral to plasma membrane /// postsynaptic membrane	Neuroactive ligand-receptor interaction
208717_at	OXA1L	0.178	-0.388	electron transport /// protein complex assembly /// aerobic respiration /// protein insertion into membrane	---	mitochondrion /// mitochondrial electron transport chain /// integral to membrane /// inner membrane	protein export
209793_at	GRIA1	-0.043	-0.468	ion transport /// potassium ion transport /// signal transduction /// synaptic transmission	receptor activity /// alpha-amino-3-hydroxy-5-methyl-4-isoxazole propionate selective glutamate receptor activity /// transporter activity /// ion channel activity /// glutamate-gated ion channel activity /// potassium channel activity /// kainate selective glutamate receptor activity	plasma membrane /// integral to membrane	neuroactive ligand-receptor interaction
209164_s_at	CYB561	0.116	-0.473	electron transport	cytochrome-b5 reductase activity	integral to plasma membrane	---
220551_at	SLC17A6	-1.682	-0.9	transport	transporter activity	integral to membrane	---
Cytoskeleton
1564654_at	COL4A6	0.165	0.69	phosphate transport /// cell adhesion /// extracellular matrix organization and biogenesis	extracellular matrix structural constituent /// protein binding	collagen /// collagen type IV /// cytoplasm	ECM-receptor interaction
214724_at	DIXDC1	0.398	0.373	frizzled signaling pathway /// development	actin binding /// signal transducer activity	intracellular	---
222272_x_at	SCIN	0.05	0.354	---	actin binding	cytoskeleton	---
242756_at	WASL	0.003	0.353	protein complex assembly /// cell motility /// actin polymerization and/or depolymerization	actin binding /// small GTPase regulatory/interacting protein activity	actin cytoskeleton	Adherens junction/// Regulation of actin cytoskeleton
217409_at	MYO5A	-0.198	0.328	transport/// actin filament-based movement	ATP binding/// ATPase activity, coupled/// actin binding/// microfilament motor activity	myosin	---
205389_s_at	ANK1	0.133	0.277	exocytosis /// cytoskeleton organization and biogenesis /// signal transduction /// maintenance of epithelial cell polarity	structural molecule activity /// structural constituent of cytoskeleton /// protein binding /// cytoskeletal adaptor activity /// enzyme binding /// spectrin binding	cytoskeleton /// plasma membrane /// actin cytoskeleton /// basolateral plasma membrane	---
211916_s_at	MYO1A	-0.17	0.243	perception of sound /// actin filament-based movement	microfilament motor activity /// actin binding /// calmodulin binding /// ATP binding /// ATPase activity, coupled	muscle myosin /// brush border /// myosin	---
242591_at	XLHSRF-1	0.168	0.238	cytoplasm organization and biogenesis/// cytoskeleton-dependent intracellular transport/// intracellular transport/// physiological process/// microtubule-based movement /// microtubule-based process/// cytoskeleton organization and biogenesis/// cellular physiological process/// cell growth and/or maintenance/// cell organization and biogenesis	motor activity/// microtubule motor activity/// heat shock protein activity	---	---
216799_at	CORO2B	-0.151	0.193	actin cytoskeleton organization and biogenesis	actin binding	actin cytoskeleton /// membrane	---
1559172_at	ANK1	-0.185	0.111	exocytosis /// cytoskeleton organization and biogenesis /// signal transduction /// maintenance of epithelial cell polarity	structural molecule activity /// structural constituent of cytoskeleton /// protein binding /// cytoskeletal adaptor activity /// enzyme binding /// spectrin binding	cytoskeleton /// plasma membrane /// actin cytoskeleton /// basolateral plasma membrane	---
1570156_s_at	FMN1	-0.235	0.071	Development/// cell organization and biogenesis	actin binding	nucleus	---
236192_at	HOOK3	-0.291	0.043	Golgi organization and biogenesis/// microtubule cytoskeleton organization and biogenesis	microtubule binding	Golgi membrane/// cytoskeleton	---
237427_at	COL9A3	-0.424	0.028	phosphate transport	structural molecule activity	extracellular matrix (sensu Metazoa) /// collagen type IX /// cytoplasm	---
201373_at	PLEC1	-0.377	-0.01	cytoskeletal anchoring	actin binding /// structural constituent of cytoskeleton /// structural constituent of muscle	cytoskeleton /// intermediate filament /// plasma membrane	---
213622_at	COL9A2	0.378	-0.043	skeletal development /// phosphate transport	structural molecule activity	extracellular matrix (sensu Metazoa) /// collagen type IX /// cytoplasm	---
229822_at	PARVG	0.125	-0.11	cell-matrix adhesion	actin binding /// protein binding	cytoskeleton	Focal adhesion
239057_at	LMOD2	0.066	-0.201	---	tropomyosin binding	cytoskeleton	---
241493_at	MYO1E	0.046	-0.255	actin filament-based movement	microfilament motor activity /// actin binding /// calmodulin binding /// ATP binding /// ATPase activity, coupled	myosin	---
226364_at	HIP1	-0.023	-0.259	---	actin binding /// structural constituent of cytoskeleton /// phospholipid binding	membrane fraction /// cytoplasm /// cytoskeleton	Huntington’s disease
237624_at	COL4A2	-0.179	-0.283	phosphate transport /// extracellular matrix organization and biogenesis	extracellular matrix structural constituent	collagen /// collagen type IV /// cytoplasm	ECM-receptor interaction
218780_at	HOOK2	-0.241	-0.284	microtubule cytoskeleton organization and biogenesis	microtubule binding	cytoplasm /// cytoskeleton	---
222065_s_at	FLII	-0.047	-0.289	regulation of transcription, DNA-dependent /// muscle contraction /// development /// metabolism	actin binding /// lyase activity	nucleus /// cytoskeleton	---
203690_at	TUBGCP3	0.173	-0.298	microtubule nucleation	structural constituent of cytoskeleton /// gamma-tubulin binding	centriole /// polar microtubule	---
211222_s_at	HAP1	0.167	-0.308	synaptic transmission /// development	---	actin cytoskeleton	Huntington's disease
202476_s_at	TUBGCP2	0.09	-0.341	microtubule cytoskeleton organization and biogenesis	---	spindle pole /// microtubule organizing center	---
210635_s_at	KLHL20	0.108	-0.396	cytoskeleton organization and biogenesis	actin binding /// protein binding	actin cytoskeleton	---
205390_s_at	ANK1	0.027	-0.42	exocytosis /// cytoskeleton organization and biogenesis /// signal transduction /// maintenance of epithelial cell polarity	structural molecule activity /// structural constituent of cytoskeleton /// protein binding /// cytoskeletal adaptor activity /// enzyme binding /// spectrin binding	cytoskeleton /// plasma membrane /// actin cytoskeleton /// basolateral plasma membrane	---
Cell Adhesion
233041_x_at	BTBD9	0.104	0.436	cell adhesion	protein binding	---	---
212014_x_at	CD44	0.054	0.344	cell adhesion /// cell-matrix adhesion /// cell-cell adhesion	receptor activity /// protein binding /// collagen binding /// hyaluronic acid binding	integral to plasma membrane /// membrane /// integral to membrane	---
211188_at	CD84	0.164	0.323	defense response /// homophilic cell adhesion	---	integral to plasma membrane	---
221077_at	ARMC4	0.062	0.299	cell adhesion	structural molecule activity /// protein binding	cytoskeleton	---
220436_at	LOC389722	0.209	0.19	cell adhesion	structural molecule activity	---	---
208153_s_at	FAT2	-0.155	0.178	cell adhesion /// homophilic cell adhesion	structural molecule activity /// calcium ion binding /// protein binding	membrane /// integral to membrane	---
232415_at	PCDHB13	0.045	0.172	cell adhesion /// homophilic cell adhesion /// synaptic transmission /// synaptogenesis /// calcium-dependent cell-cell adhesion	calcium ion binding /// protein binding	integral to membrane	---
216322_at	CD58	0.122	0.144	cell-cell adhesion/// antimicrobial humoral response (sensu Vertebrata)	protein binding	integral to plasma membrane	---
1552910_at	SIGLEC11	-0.099	0.12	cell adhesion	protein binding /// sugar binding	integral to membrane	---
233875_at	EDIL3	-0.23	0.059	cell adhesion /// development	integrin binding /// calcium ion binding /// protein binding	---	---
1552661_at	PCDHGB7	-0.073	0.057	cell adhesion /// homophilic cell adhesion	calcium ion binding /// protein binding	integral to membrane	---
221317_x_at	PCDHB6	-0.1	-0.122	cell adhesion /// homophilic cell adhesion /// synaptic transmission /// synaptogenesis /// calcium-dependent cell-cell adhesion	calcium ion binding /// protein binding	integral to plasma membrane	---
1568596_a_at	TROAP	-0.118	-0.25	cell adhesion	protein binding	cytoplasm	---
201168_x_at	ARHGDIA	0.083	-0.266	negative regulation of cell adhesion /// Rho protein signal transduction	Rho GDP-dissociation inhibitor activity /// GTPase activator activity /// protein binding	cytoplasm	---
219726_at	NLGN3	-0.079	-0.329	cell adhesion	catalytic activity /// protein binding	integral to membrane	---
210764_s_at	CYR61	-0.173	-0.505	regulation of cell growth /// chemotaxis /// cell adhesion /// cell proliferation /// morphogenesis	insulin-like growth factor binding /// heparin binding	extracellular region	Hypertrophy_model
Apoptosis
224414_s_at	CARD6	0.113	0.306	regulation of apoptosis	protein binding	intracellular	---
201450_s_at	TIA1	-0.015	0.255	apoptosis /// induction of apoptosis	RNA binding /// poly(A) binding	---	---
204930_s_at	BNIP1	-0.028	0.223	apoptosis /// anti-apoptosis	---	integral to membrane	---
236733_at	FAF1	-0.127	0.166	apoptosis	protein binding	nucleus	---
215915_at	GULP1	-0.046	0.138	apoptosis/// phagocytosis, engulfment	Signal transducer activity	---	---
203984_s_at	CASP9	-0.208	0.123	proteolysis and peptidolysis /// apoptotic program /// caspase activation via cytochrome c /// regulation of apoptosis	protein binding /// enzyme activator activity /// caspase activity	intracellular	Apoptosis///MAPK signaling pathway///Parkinson’s disease
44617_at	FLJ13491	0.22	0.108	apoptosis /// protein metabolism	oxidoreductase activity /// oxidoreductase activity, acting on single donors with incorporation of molecular oxygen, incorporation of two atoms of oxygen /// oxidoreductase activity, acting on paired donors, with incorporation or reduction of molecular oxygen, 2-oxoglutarate as one donor, and incorporation of one atom each of oxygen into both donors	---	---
221601_s_at	TOSO	-0.231	-0.189	anti-apoptosis /// cellular defense response	---	---	---
209364_at	BAD	0.325	-0.533	induction of apoptosis /// apoptotic program	protein binding	cytoplasm /// mitochondrial outer membrane	Apoptosis/// neurodegenerative disorders/// focal adhesion/// amyotrophic lateral sclerosis
Proteolysis and Peptidolysis
231628_s_at	SERPINB6	-0.536	2.198	---	serine-type endopeptidase inhibitor activity /// protein binding	cytosol	---
231655_x_at	SERPINB6	-0.232	0.857	---	serine-type endopeptidase inhibitor activity /// protein binding	cytosol	---
205745_x_at	ADAM17	0.448	0.576	proteolysis and peptidolysis /// cell-cell signaling	metalloendopeptidase activity /// zinc ion binding /// hydrolase activity	integral to plasma membrane	Notch Signaling
233868_x_at	ADAM33	0.124	0.481	proteolysis and peptidolysis /// integrin-mediated signaling pathway /// regulation of cytokine biosynthesis /// regulation of cell proliferation	metalloendopeptidase activity /// metallopeptidase activity /// zinc ion binding /// hydrolase activity	integral to membrane	---
233815_at	NAALAD2	0.093	0.438	proteolysis and peptidolysis	carboxypeptidase activity /// dipeptidyl-peptidase IV activity /// peptidase activity /// metallopeptidase activity /// dipeptidase activity /// glutamate carboxypeptidase II activity	integral to membrane	---
213275_x_at	CTSB	0.051	0.384	proteolysis and peptidolysis	cathepsin B activity /// hydrolase activity	intracellular /// lysosome	---
202833_s_at	SERPINA1	-0.027	0.335	acute-phase response	serine-type endopeptidase inhibitor activity /// protein binding	extracellular region	Complement and coagulation cascades
231234_at	CTSC	-0.001	0.248	proteolysis and peptidolysis /// immune response	cysteine-type endopeptidase activity /// dipeptidyl-peptidase I activity /// hydrolase activity	lysosome	---
220438_at	QPCTL	-0.124	0.247	proteolysis and peptidolysis	peptidase activity	---	---
205488_at	GZMA	-0.002	0.226	proteolysis and peptidolysis /// apoptosis /// cleavage of lamin /// immune response /// cytolysis	chymotrypsin activity /// granzyme A activity /// trypsin activity /// protein binding /// hydrolase activity /// protein homodimerization activity	immunological synapse /// nucleus	Neuroactive ligand-receptor interaction
1560712_at	DKFZp686L1818	-0.114	0.196	proteolysis and peptidolysis	chymotrypsin activity /// trypsin activity /// peptidase activity	---	---
241262_at	FLJ10504	-0.06	0.175	proteolysis and peptidolysis	subtilase activity	---	---
237089_at	ADAMTS16	0.003	0.17	proteolysis and peptidolysis	metalloendopeptidase activity	extracellular matrix (sensu Metazoa)	---
240295_at	PAPPA	-0.01	0.156	proteolysis and peptidolysis /// pregnancy /// cell differentiation	metallopeptidase activity /// zinc ion binding /// hydrolase activity	extracellular space /// membrane	---
1555884_at	PSMD6	-0.033	0.108	ATP-dependent proteolysis	binding /// ATPase activity	proteasome complex (sensu Eukaryota)	Proteasome Degradation
241590_at	RNF130	-0.224	-0.014	proteolysis and peptidolysis /// apoptosis /// protein ubiquitination	ubiquitin-protein ligase activity /// peptidase activity /// zinc ion binding	ubiquitin ligase complex /// integral to membrane	---
1552555_at	FLJ90661	0.091	-0.056	proteolysis and peptidolysis	chymotrypsin activity /// trypsin activity	---	---
233896_s_at	PAPLN	-0.42	-0.076	---	metalloendopeptidase activity /// serine-type endopeptidase inhibitor activity /// peptidase activity	extracellular matrix	---
1569856_at	TPP2	0.102	-0.085	proteolysis and peptidolysis	aminopeptidase activity /// subtilase activity /// tripeptidyl-peptidase II activity /// D-alanyl-D-alanine endopeptidase activity /// hydrolase activity	cytoplasm	---
210693_at	SPPL2B	0.172	-0.12	proteolysis and peptidolysis	peptidase activity /// D-alanyl-D-alanine endopeptidase activity	integral to membrane	---
1553258_at	FLJ30679	0.004	-0.206	proteolysis and peptidolysis	trypsin activity	---	---
1570433_at	TMPRSS2	-0.117	-0.216	proteolysis and peptidolysis	chymotrypsin activity /// trypsin activity /// scavenger receptor activity /// hydrolase activity	integral to plasma membrane	---
1564307_a_at	FLJ25179	-0.232	-0.276	---	endopeptidase inhibitor activity	---	---
1555236_a_at	PGC	-0.008	-0.291	proteolysis and peptidolysis /// digestion	pepsin A activity /// hydrolase activity	extracellular space	---
211474_s_at	SERPINB6	-0.041	-0.303	---	serine-type endopeptidase inhibitor activity /// protein binding	cytosol	---
211062_s_at	CPZ	-0.076	-0.431	proteolysis and peptidolysis /// development	carboxypeptidase A activity /// transmembrane receptor activity /// peptidase activity	integral to membrane	---
201945_at	FURIN	-0.224	-0.466	proteolysis and peptidolysis /// cell-cell signaling	furin activity /// subtilase activity /// hydrolase activity	Golgi apparatus /// integral to membrane	---
229004_at	ADAMTS15	-0.296	-0.467	proteolysis and peptidolysis	metalloendopeptidase activity /// zinc ion binding /// hydrolase activity	extracellular matrix (sensu Metazoa)	---
Cell Cycle/ Proliferation/ Growth
241015_at	SESN3	0.045	0.366	cell cycle arrest	---	nucleus	---
232505_at	DCTN2	-0.085	0.271	microtubule-based process /// mitosis /// cell proliferation	motor activity	kinetochore /// centrosome /// cytoskeleton /// dynactin complex /// membrane /// dynein complex	---
232632_at	TM4SF8	-0.14	0.26	cell motility /// cell proliferation	---	integral to membrane	---
1568678_s_at	FGFR1OP	0.093	0.259	positive regulation of cell proliferation	---	---	---
207688_s_at	INHBC	0.069	0.242	cell growth and/or maintenance/// cellular physiological process	signal transducer activity/// transforming growth factor beta receptor binding/// hormone activity/// growth factor activity	---	Cytokine-cytokine receptor interaction/// TGF-beta signaling pathway
204461_x_at	RAD1	0.053	0.197	cell cycle checkpoint /// DNA repair	damaged DNA binding /// 3'-5' exonuclease activity	nucleus	---
222722_at	OGN	0.343	0.171	---	growth factor activity	---	---
235165_at	PARD6B	0.089	0.138	cytokinesis /// intercellular junction assembly /// cell cycle /// establishment and/or maintenance of cell polarity /// axonogenesis /// regulation of cell migration	protein binding	plasma membrane /// tight junction	Tight junction
204456_s_at	GAS1	0.301	0.109	cell cycle arrest /// negative regulation of cell proliferation /// negative regulation of S phase of mitotic cell cycle	---	anchored to plasma membrane	Hedgehog signaling pathway
217511_at	KAZALD1	-0.169	-0.031	regulation of cell growth	insulin-like growth factor binding /// peptidase activity	extracellular region	---
210826_x_at	RAD17	0.218	-0.083	DNA replication checkpoint /// DNA damage checkpoint /// DNA replication /// DNA repair /// cell cycle /// mitotic checkpoint	nucleotide binding /// DNA binding /// ATP binding /// nucleoside-triphosphatase activity	nucleus /// DNA replication factor C complex /// mitochondrion	---
229790_at	TERF2	0.108	-0.134	telomerase-dependent telomere maintenance /// cell cycle /// regulation of transcription	telomeric DNA binding	chromosome, telomeric region /// nucleus	---
205386_s_at	MDM2	-0.167	-0.136	regulation of cell cycle /// negative regulation of transcription from Pol II promoter /// protein complex assembly /// negative regulation of cell proliferation /// protein ubiquitination /// regulation of protein catabolism	ubiquitin-protein ligase activity /// protein binding /// zinc ion binding /// ligase activity /// negative regulator of basal transcription activity	ubiquitin ligase complex /// nucleus /// nucleoplasm /// nucleolus	tryptophan metabolism/// cell cycle
202870_s_at	CDC20	-0.259	-0.145	regulation of cell cycle /// cytokinesis /// ubiquitin-dependent protein catabolism /// ubiquitin cycle /// mitosis	---	spindle	cell cycle
209974_s_at	BUB3	0.256	-0.155	mitosis /// mitotic spindle checkpoint /// cell proliferation	---	kinetochore /// nucleus	cell cycle
204159_at	CDKN2C	-0.073	-0.229	cell cycle /// cell cycle arrest /// negative regulation of cell proliferation	cyclin-dependent protein kinase inhibitor activity	nucleus /// cytoplasm	cell cycle
225078_at	EMP2	0.025	-0.293	development /// cell death /// cell proliferation	---	integral to membrane	---
G-Protein
214510_at	GPR20	-0.092	0.339	G-protein coupled receptor protein signaling pathway	rhodopsin-like receptor activity	integral to plasma membrane	---
219683_at	FZD3	0.178	0.244	G-protein coupled receptor protein signaling pathway /// frizzled signaling pathway /// development /// cell proliferation	G-protein coupled receptor activity /// Wnt receptor activity	integral to plasma membrane	Wnt signaling
1567056_at	OR8G2	-0.166	0.207	G-protein coupled receptor protein signaling pathway/// perception of smell	olfactory receptor activity/// receptor activity	integral to membrane	---
231192_at	EDG7	-0.046	0.206	G-protein signaling, coupled to cyclic nucleotide second messenger /// positive regulation of cytosolic calcium ion concentration /// synaptic transmission	lysosphingolipid and lysophosphatidic acid receptor activity /// lipid binding	integral to plasma membrane	Neuroactive ligand-receptor interaction
219710_at	SH3TC2	-0.018	0.203	cyclic-nucleotide-mediated signaling/// G-protein coupled receptor protein signaling pathway/// cell communication	signal transducer activity/// serotonin receptor activity/// G-protein coupled receptor activity/// rhodopsin-like receptor activity	---	Neuroactive ligand-receptor interaction
220108_at	GNA14	0.259	0.188	G-protein coupled receptor protein signaling pathway/// protein amino acid ADP-ribosylation /// signal transduction	GTP binding/// GTPase activity/// signal transducer activity	heterotrimeric G-protein complex/// plasma membrane	Calcium signaling pathway
216734_s_at	BLR1	-0.152	0.176	cell motility /// G-protein coupled receptor protein signaling pathway /// B-cell activation	rhodopsin-like receptor activity /// angiotensin type II receptor activity /// C-X-C chemokine receptor activity	integral to plasma membrane	Cytokine-cytokine receptor interaction
211522_s_at	GNRHR	-0.021	0.175	G-protein coupled receptor protein signaling pathway /// development	rhodopsin-like receptor activity /// gonadotropin-releasing hormone receptor activity	plasma membrane /// integral to membrane	Neuroactive ligand-receptor interaction
227539_at	GNA13	0.187	0.161	cell motility /// signal transduction /// G-protein coupled receptor protein signaling pathway	GTPase activity /// receptor signaling protein activity /// protein binding /// GTP binding	membrane	G Protein Signaling /// G13 Signaling Pathway
1553544_at	GPR101	-0.043	0.149	G-protein coupled receptor protein signaling pathway	rhodopsin-like receptor activity	integral to membrane	---
211489_at	ADRA1A	-0.007	0.121	apoptosis /// smooth muscle contraction /// signal transduction /// G-protein coupled receptor protein signaling pathway /// protein kinase cascade /// cell-cell signaling /// negative regulation of cell proliferation	rhodopsin-like receptor activity /// adrenoceptor activity /// alpha1-adrenergic receptor activity	integral to plasma membrane	Neuroactive ligand-receptor interaction
206772_at	PTHR2	0.259	0.014	G-protein coupled receptor protein signaling pathway	G-protein coupled receptor activity /// parathyroid hormone receptor activity	integral to plasma membrane	Neuroactive ligand-receptor interaction
216881_x_at	PRB4	0.104	-0.064	G-protein coupled receptor protein signaling pathway /// visual perception	rhodopsin-like receptor activity	extracellular region /// extracellular space /// integral to membrane	---
219951_s_at	C20orf12	0.157	-0.141	G-protein coupled receptor protein signaling pathway	rhodopsin-like receptor activity	integral to membrane	---
205440_s_at	NPY1R	-0.639	-0.39	Behavior/// cyclic-nucleotide-mediated signaling/// intracellular signaling cascade/// cell surface receptor linked signal transduction/// G-protein coupled receptor protein signaling pathway/// feeding behavior///signal transduction/// cell communication/// cellular process	Peptide binding/// neuropeptide y receptor activity/// signal transducer activity/// binding/// neuropeptide binding/// receptor activity/// peptide receptor activity/// neuropeptide receptor activity/// G-protein coupled receptor activity/// rhodopsin-like receptor activity	---	Neuroactive ligand-receptor interaction
Signal Transduction
211094_s_at	NF1	-0.015	0.428	Ras protein signal transduction /// negative regulation of cell proliferation /// negative regulation of cell cycle	enzyme inhibitor activity /// Ras GTPase activator activity	cytoplasm	MAPK signaling pathway
201295_s_at	WSB1	0.175	0.325	intracellular signaling cascade	---	---	---
222520_s_at	ESRRBL1	0.377	0.289	---	Signal transducer activity/// receptor activity	---	Huntington’s disease
236610_at	PDE4D	-0.016	0.288	signal transduction /// cyclic nucleotide metabolism	3',5'-cyclic-nucleotide phosphodiesterase activity /// cAMP-specific phosphodiesterase activity /// hydrolase activity	soluble fraction /// insoluble fraction	G Protein Signaling /// Smooth muscle contraction /// Purine metabolism
1552792_at	SOCS4	0.068	0.283	cell growth and/or maintenance/// regulation of cell size/// cellular morphogenesis/// cell communication/// intracellular signaling cascade	---	---	JAK-STAT signaling pathway
204010_s_at	KRAS	-0.06	0.261	regulation of cell cycle /// small GTPase mediated signal transduction	GTPase activity /// GTP binding	---	MAPK signaling pathway/// focal adhesion/// tight junction/// regulation of actin cytoskeleton
223122_s_at	SFRP2	-0.013	0.261	Development	signal transducer activity/// receptor activity	---	Wnt signaling
243463_s_at	RIT1	0.086	0.258	signal transduction/// small GTPase mediated signal transduction	GTP binding/// calmodulin binding	plasma membrane	---
210631_at	NF1	0.047	0.253	Ras protein signal transduction /// negative regulation of cell proliferation /// negative regulation of cell cycle	enzyme inhibitor activity /// Ras GTPase activator activity	cytoplasm	MAPK signaling pathway
227314_at	ITGA2	-0.008	0.183	cell-matrix adhesion /// integrin-mediated signaling pathway /// blood coagulation /// organogenesis	magnesium ion binding /// receptor activity /// collagen binding	plasma membrane /// integrin complex /// integral to membrane	ECM-receptor interaction/// focal adhesion/// regulation of actin cytoskeleton/// hemostasis
230081_at	PLCXD3	-0.139	0.16	intracellular signaling cascade	phospholipase C activity	---	---
215332_s_at	CD8B1	0.072	0.155	immune response /// transmembrane receptor protein tyrosine kinase signaling pathway /// T-cell activation	protein binding /// coreceptor activity /// MHC class I protein binding	integral to plasma membrane /// T-cell receptor complex	---
224259_at	WNT8A	-0.111	0.144	frizzled-2 signaling pathway /// development	signal transducer activity	extracellular region	WNT signaling pathway
1555890_at	OR2A9P	0.064	0.142	cell surface receptor linked signal transduction/// G-protein coupled receptor protein signaling pathway/// signal transduction/// cell communication/// cellular process	signal transducer activity/// receptor activity/// G-protein coupled receptor activity/// rhodopsin-like receptor activity	---	---
244603_at	ARHGAP4	-0.053	0.125	cytoskeleton organization and biogenesis /// Rho protein signal transduction	SH3/SH2 adaptor protein activity /// Rho GTPase activator activity	cytoplasm	---
1554786_at	C20orf32	0.109	0.108	signal transduction	two-component sensor molecule activity	membrane	---
230078_at	RAPGEF6	-0.107	0.096	Ras protein signal transduction /// regulation of GTPase activity	guanyl-nucleotide exchange factor activity /// Ras interactor activity /// GTP-dependent protein binding	plasma membrane	---
244745_at	RERG	0.176	0.051	small GTPase mediated signal transduction /// negative regulation of cell proliferation /// response to hormone stimulus /// negative regulation of cell growth	GTPase activity /// GTP binding /// GDP binding /// estrogen receptor binding	nucleus /// cytosol	---
208525_s_at	OR2F1 /// OR2F2	-0.155	0.049	signal transduction /// G-protein coupled receptor protein signaling pathway /// perception of smell	receptor activity /// olfactory receptor activity	integral to plasma membrane /// integral to membrane	---
229785_at	CCM1	-0.063	0.013	small GTPase mediated signal transduction	small GTPase regulatory/interacting protein activity /// binding	cytoskeleton	---
217004_s_at	MCF2	-0.349	-0.046	intracellular signaling cascade	guanyl-nucleotide exchange factor activity	membrane fraction /// cytosol /// cytoskeleton	---
204129_at	BCL9	0.164	-0.103	Wnt receptor signaling pathway	---	nucleus	---
221657_s_at	ASB6	-0.192	-0.127	intracellular signaling cascade	---	---	---
1559780_at	DDAH1	0.131	-0.129	arginine catabolism /// nitric oxide mediated signal transduction	dimethylargininase activity /// hydrolase activity	---	---
212307_s_at	OGT	0.237	-0.13	O-linked glycosylation /// signal transduction /// response to nutrients	binding /// protein binding /// acetylglucosaminyltransferase activity /// transferase activity, transferring glycosyl groups	nucleus /// cytosol	blood group glycolipid biosynthesis-lactoseries/// fructose and mannose metabolism/// n-glycans biosynthesis/// glycosphingolipid metabolism/// globoside metabolism/// glycosylphosphatidylinositol/// glycolipid biosynthesis-neolactoseries/// o-glycans biosynthesis/// glycerolipid metabolism
223693_s_at	FLJ10324	-0.169	-0.164	signal transduction	motor activity /// protein binding	myosin	---
218807_at	VAV3	-0.002	-0.171	intracellular signaling cascade /// small GTPase mediated signal transduction	SH3/SH2 adaptor protein activity /// guanyl-nucleotide exchange factor activity /// GTPase activator activity /// diacylglycerol binding	---	Integrin-mediated cell adhesion
1560225_at	CNR1	-0.091	-0.193	Behavior/// cyclic-nucleotide-mediated signaling/// intracellular signaling cascade/// cell surface receptor linked signal transduction/// G-protein coupled receptor protein signaling pathway/// signal transduction/// cell communication	Cannabinoid receptor activity/// signal transducer activity/// receptor activity/// G-protein coupled receptor activity/// rhodopsin-like receptor activity	---	Neuroactive ligand-receptor interaction
50965_at	RAB26	0.069	-0.196	small GTPase mediated signal transduction	GTP binding	---	---
204595_s_at	STC1	0.018	-0.198	calcium ion homeostasis /// cell surface receptor linked signal transduction /// cell-cell signaling /// response to nutrients	hormone activity	extracellular region	---
213516_at	AKAP13	-0.072	-0.199	intracellular signaling cascade	cAMP-dependent protein kinase activity /// signal transducer activity /// receptor activity /// Rho guanyl-nucleotide exchange factor activity /// kinase activity	membrane fraction	---
241506_at	LPHN3	-0.089	-0.202	neuropeptide signaling pathway	G-protein coupled receptor activity /// sugar binding /// latrotoxin receptor activity	integral to membrane	GPCRDB Class B Secretin-like
206326_at	GRP	-0.213	-0.21	signal transduction /// neuropeptide signaling pathway	growth factor activity	soluble fraction	Neuroactive ligand-receptor interaction
223709_s_at	WNT10A	0.004	-0.267	frizzled-2 signaling pathway /// development	signal transducer activity	extracellular region	Wnt signaling
220788_s_at	RNF31	-0.125	-0.269	---	---	---	JAK-STAT signaling pathway
231194_at	FLJ30934	0.009	-0.29	intracellular signaling cascade	---	---	---
219837_s_at	CYTL1	-0.001	-0.376	signal transduction	receptor binding	extracellular space /// soluble fraction	---
210565_at	GCGR	-0.084	-0.393	Regulation of blood pressure/// circulation/// cyclic-nucleotide-mediated signaling/// metabolism/// response to nutrients/// response to external stimulus/// intracellular signaling cascade/// physiological process/// response to abiotic stimulus/// cell surface receptor linked signal transduction/// G-protein coupled receptor protein signaling pathway/// response to stimulus/// response to chem…	Signal transducer activity/// receptor activity/// secretin-like receptor activity/// G-protein coupled receptor activity	---	Neuroactive ligand-receptor interaction
222856_at	APLN	-0.091	-0.39	immune response /// signal transduction /// lactation	hormone activity	---	Neuroactive ligand-receptor interaction
213219_at	ADCY2	0.026	-0.395	cAMP biosynthesis /// intracellular signaling cascade	magnesium ion binding /// adenylate cyclase activity /// guanylate cyclase activity /// lyase activity	integral to membrane	purine metabolism
1569061_at	IQGAP3	-0.195	-0.418	small GTPase mediated signal transduction	Ras GTPase activator activity /// calmodulin binding	---	Regulation of actin cytoskeleton
Response to Stress
1557825_at	MSRA	0.095	0.416	response to oxidative stress/// sulfur amino acid metabolism/// response to external stimulus/// physiological process/// response to biotic stimulus/// response to stimulus/// protein modification/// oxygen and reactive oxygen species metabolism	oxidoreductase activity, acting on sulfur group of donors, disulfide as acceptor/// oxidoreductase activity/// protein-methionine-s-oxide reductase activity/// catalytic activity	---	---
1566342_at	SOD2	-0.095	0.368	age-dependent response to reactive oxygen species/// cellular defense response (sensu Vertebrata)/// regulation of transcription from RNA polymerase II promoter/// response to oxidative stress/// response to superoxide/// superoxide metabolism	manganese superoxide dismutase activity/// manganese ion binding/// oxidoreductase activity/// superoxide dismutase activity	mitochondrion	---
205770_at	GSR	0.348	-0.323	electron transport /// glutathione metabolism /// response to pest, pathogen or parasite	glutathione-disulfide reductase activity /// disulfide oxidoreductase activity /// FAD binding	mitochondrion	glutamate metabolism/// glutathione metabolism
222102_at	GSTA3	-0.149	-0.368	response to stress /// metabolism	glutathione transferase activity /// transferase activity	---	Glutathione metabolism
Kinase
233808_at	STK3	0.038	0.566	protein amino acid phosphorylation /// apoptosis /// signal transduction /// protein kinase cascade /// positive regulation of apoptosis	magnesium ion binding /// protein kinase activity /// protein serine/threonine kinase activity /// protein-tyrosine kinase activity /// ATP binding /// transferase activity /// protein dimerization activity	nucleus /// cytoplasm	MAPK signaling pathway
208079_s_at	STK6	-0.331	0.387	protein amino acid phosphorylation /// cell cycle /// mitosis	protein serine/threonine kinase activity /// protein binding /// ATP binding /// transferase activity	nucleus /// spindle	---
226533_at	HINT3	0.036	0.381	---	kinase activity/// catalytic activity	---	---
241642_x_at	TLK1	0.027	0.322	regulation of chromatin assembly or disassembly /// protein amino acid phosphorylation /// intracellular protein transport /// response to DNA damage stimulus /// cell cycle /// intracellular signaling cascade /// chromatin modification	protein serine/threonine kinase activity /// ATP binding /// transferase activity	nucleus	---
1555378_at	DRF1	0.016	0.313	---	nucleic acid binding /// zinc ion binding /// kinase activity	---	---
206312_at	GUCY2C	0.16	0.255	cGMP biosynthesis /// protein amino acid phosphorylation /// receptor guanylyl cyclase signaling pathway /// intracellular signaling cascade	guanylate cyclase activity /// protein-tyrosine kinase activity /// receptor activity /// ATP binding /// lyase activity	integral to plasma membrane /// brush border	Purine metabolism
213331_s_at	NEK1	-0.086	0.235	cytokinesis /// protein amino acid phosphorylation /// cell cycle /// mitosis	magnesium ion binding /// protein serine/threonine kinase activity /// protein-tyrosine kinase activity /// ATP binding /// transferase activity	nucleus
1558522_at	MPP6	0.079	0.191	protein complex assembly	protein binding	membrane	---
241403_at	CLK4	0.258	0.19	protein amino acid phosphorylation	protein serine/threonine kinase activity /// protein-tyrosine kinase activity /// ATP binding /// transferase activity	nucleus	mRNA processing
1563860_at	LOC400965	-0.087	0.172	transmembrane receptor protein tyrosine kinase signaling pathway/// response to external stimulus/// lymphocyte activation/// T-cell activation/// physiological process/// immune cell activation/// enzyme linked receptor protein signaling pathway/// cellular physiological process/// cell surface receptor linked signal transduction/// immune response/// response to biotic stimulus/// response to s…	MHC class I protein binding/// signal transducer activity/// receptor binding		---
216724_at	MGC45428	-0.119	0.149	protein amino acid phosphorylation /// intracellular signaling cascade	protein serine/threonine kinase activity /// ATP binding /// transferase activity	---	---
211514_at	RIPK5	-0.09	0.095	protein amino acid phosphorylation	protein kinase activity /// protein serine/threonine kinase activity /// protein-tyrosine kinase activity /// receptor activity /// ATP binding	---	---
206347_at	PDK3	0.172	0.083	glucose metabolism /// protein amino acid phosphorylation	protein kinase activity /// [pyruvate dehydrogenase (lipoamide)] kinase activity /// ATP binding	mitochondrion	Krebs-TCA Cycle
204171_at	RPS6KB1	-0.092	0.048	protein amino acid phosphorylation /// signal transduction	protein serine/threonine kinase activity /// protein-tyrosine kinase activity /// ATP binding /// transferase activity	---	TGF-Beta signaling pathway
214219_x_at	MAP4K1	0.129	-0.078	protein amino acid phosphorylation /// response to stress /// protein kinase cascade /// activation of JNK /// regulation of hemocyte differentiation	protein serine/threonine kinase activity /// small GTPase regulatory/interacting protein activity /// ATP binding /// transferase activity	---	MAPK signaling pathway
233789_at	EPHA6	0.073	-0.082	protein amino acid phosphorylation	protein-tyrosine kinase activity /// ATP binding	---	---
204468_s_at	TIE1	0.446	-0.096	protein amino acid phosphorylation /// signal transduction /// mesoderm development	transmembrane receptor protein tyrosine kinase activity /// receptor activity /// ATP binding /// transferase activity	integral to plasma membrane	---
214322_at	CAMK2G	0.174	-0.107	protein amino acid phosphorylation /// signal transduction /// insulin secretion	protein serine/threonine kinase activity /// calcium- and calmodulin-dependent protein kinase activity /// protein-tyrosine kinase activity /// calcium-dependent protein serine/threonine phosphatase activity /// calmodulin binding /// ATP binding /// kinase activity /// transferase activity	---	Wnt signaling
1556341_s_at	MAPK12	-0.024	-0.174	Cell proliferation/// macromolecule metabolism/// regulation of cell cycle/// negative regulation of cell cycle/// metabolism/// mapkkk cascade/// DNA damage induced protein phosphorylation/// phosphorus metabolism/// intracellular signaling cascade/// physiological process/// protein kinase cascade/// protein amino acid phosphorylation/// muscle development/// response to DNA damage stimulus/// …	Kinase activity/// signal transducer activity/// purine nucleotide binding/// MAP kinase activity/// camp-dependent protein kinase activity/// binding/// nucleotide binding/// adenyl nucleotide binding/// transferase activity/// magnesium ion binding/// metal ion binding/// ion binding/// sap kinase activity/// protein kinase activity/// protein kinase ck2 activity/// catalytic activity/// phosph…	---	Parkinson's disease/// focal adhesion/// MAPK signaling pathway/// sphingoglycolipid metabolism/// inositol phosphate metabolism/// starch and sucrose metabolism/// cadherin-mediated cell adhesion/// integrin-mediated cell adhesion/// porphyrin and chlorophyll metabolism/// Toll-like receptor signaling pathway/// benzoate degradation via CoA ligation/// nicotinate and nicotinamide metabolism
203198_at	CDK9	0.361	-0.175	regulation of cell cycle /// transcription initiation from Pol II promoter /// RNA elongation from Pol II promoter /// protein amino acid phosphorylation /// cell proliferation	cyclin-dependent protein kinase activity /// protein binding /// ATP binding /// transferase activity	nucleus /// transcription elongation factor complex	Sphingoglycolipid metabolism/// inositol phosphate metabolism/// starch and sucrose metabolism/// porphyrin and chlorophyll metabolism/// benzoate degradation via CoA ligation/// nicotinate and nicotinamide metabolism
211459_at	MAP3K2	-0.188	-0.218	protein amino acid phosphorylation /// activation of JNK	magnesium ion binding /// protein serine/threonine kinase activity /// ATP binding /// transferase activity	---	MAPK Cascade
238508_at	DRF1	0.113	-0.25	---	nucleic acid binding /// zinc ion binding /// kinase activity	---	---
204810_s_at	CKM	0.124	-0.254	---	creatine kinase activity	cytoplasm	Urea cycle and metabolism of amino groups /// Arginine and proline metabolism
226375_at	LMTK2	-0.443	-0.276	autophosphorylation	protein serine/threonine kinase activity /// protein-tyrosine kinase activity /// protein phosphatase inhibitor activity /// protein binding /// ATP binding	integral to membrane	---
1555082_a_at	NEK11	-0.086	-0.292	protein amino acid phosphorylation	protein serine/threonine kinase activity /// protein-tyrosine kinase activity /// ATP binding	---	---
217149_x_at	TNK1	0.01	-0.305	Macromolecule metabolism/// metabolism///phosphorus metabolism/// physiological process/// protein amino acid phosphorylation/// phosphate metabolism/// phosphorylation/// protein metabolism/// protein modification	Kinase activity/// signal transducer activity/// purine nucleotide binding/// binding/// nucleotide binding/// receptor activity/// adenyl nucleotide binding/// transferase activity/// protein kinase activity/// catalytic activity/// phosphotransferase activity, alcohol group as acceptor/// protein-tyrosine kinase activity/// ATP binding/// transferase activity, transferring phosphorus-containing…	---	---
202103_at	BRD4	-0.072	-0.343	---	---	nucleus	---
227131_at	MAP3K3	-0.211	-0.413	MAPKKK cascade /// protein amino acid phosphorylation /// positive regulation of I-kappaB kinase/NF-kappaB cascade	magnesium ion binding /// protein serine/threonine kinase activity /// MAP kinase kinase kinase activity /// signal transducer activity /// ATP binding /// transferase activity	---	MAPK Cascade
223852_s_at	MGC4796	0.019	-0.507	protein amino acid phosphorylation	protein kinase activity /// protein serine/threonine kinase activity /// protein-tyrosine kinase activity /// ATP binding /// transferase activity	membrane	---
Phosphatase
236908_at	ACPL2	0.037	0.319	---	acid phosphatase activity	---	---
213387_at	KIAA1240	-0.258	0.315	---	ATP binding /// nucleoside-triphosphatase activity	---	---
242796_x_at	PPP2R3A	-0.015	0.284	protein amino acid dephosphorylation	phosphoprotein phosphatase activity /// calcium ion binding /// protein binding /// protein phosphatase type 2A regulator activity	protein phosphatase type 2A complex	Glycogen Metabolism
1557553_at	PPP1R12B	0.144	0.273	regulation of muscle contraction /// signal transduction	enzyme activator activity	---	Regulation of actin cytoskeleton/// focal adhesion
1569323_at	PTPRG	0.163	0.235	protein amino acid dephosphorylation /// one-carbon compound metabolism /// transmembrane receptor protein tyrosine kinase signaling pathway	carbonate dehydratase activity /// transmembrane receptor protein tyrosine phosphatase activity /// zinc ion binding /// hydrolase activity	integral to plasma membrane	Phosphatidylinositol signaling system
1557637_at	PPP3CA	0.117	0.192	protein amino acid dephosphorylation	protein serine/threonine phosphatase activity /// calcium ion binding /// calmodulin binding /// hydrolase activity	calcineurin complex	MAPK signaling pathway/// Wnt signaling pathway/// Apoptosis/// Calcium signaling pathway/// Amyotrophic lateral sclerosis
240953_at	ACPP	0.024	0.179	regulation of cell cycle	acid phosphatase activity /// protein tyrosine phosphatase activity /// hydrolase activity	extracellular region	gamma-Hexachlorocyclohexane degradation /// Riboflavin metabolism
211619_s_at	ALPP /// ALPPL2	-0.176	0.114	metabolism /// phosphorylation	magnesium ion binding /// alkaline phosphatase activity /// hydrolase activity	integral to membrane /// membrane	gamma-Hexachlorocyclohexane degradation /// Folate biosynthesis/// glycerolipid metabolism
233470_at	PTPN5	-0.126	0.09	protein metabolism/// dephosphorylation/// physiological process/// protein amino acid dephosphorylation/// phosphate metabolism/// protein modification	phosphoprotein phosphatase activity/// phosphoric monoester hydrolase activity/// protein tyrosine phosphatase activity/// catalytic activity	---	MAPK signaling pathway
205846_at	PTPRB	0.231	-0.159	protein amino acid dephosphorylation /// phosphate metabolism	transmembrane receptor protein tyrosine phosphatase activity /// hydrolase activity	membrane fraction /// integral to plasma membrane	Adherens junction/// cadherin-mediated cell adhesion/// phosphatidylinositol signaling system
214649_s_at	MTMR2	-0.135	-0.225	protein amino acid dephosphorylation /// phospholipid dephosphorylation	inositol or phosphatidylinositol phosphatase activity /// protein tyrosine phosphatase activity /// protein binding /// protein tyrosine/serine/threonine phosphatase activity /// hydrolase activity	nucleus /// cytoplasm	Riboflavin metabolism/// thiamine metabolism/// vitamin B6 metabolism/// aminosugars metabolism/// fructose and mannose metabolism/// nicotinate and nicotinamide metabolism
201213_at	PPP1R7	-0.03	-0.327	---	protein phosphatase type 1 regulator activity /// enzyme regulator activity	nucleus /// cytoplasm	---
211534_x_at	PTPRN2	0.03	-0.575	protein amino acid dephosphorylation	protein tyrosine phosphatase activity /// receptor activity /// transmembrane receptor protein tyrosine phosphatase activity /// hydrolase activity	integral to plasma membrane	Phosphatidylinositol signaling system
221256_s_at	HDHD3	-0.403	-0.579	metabolism	phosphoglycolate phosphatase activity /// hydrolase activity	---	---
Regulation of Transcription/Transcription Factor Activity
208137_x_at	ZNF611	0.14	0.659	regulation of transcription, DNA-dependent	DNA binding /// zinc ion binding	nucleus	---
1555516_at	FOXP2	-0.105	0.463	regulation of transcription, DNA-dependent	nucleic acid binding /// transcription factor activity /// zinc ion binding	nucleus	---
213027_at	SSA2	0.098	0.434	transcription from Pol III promoter	RNA binding	ribonucleoprotein complex	---
211851_x_at	BRCA1	0.061	0.43	cell cycle checkpoint /// DNA repair /// regulation of transcription from Pol II promoter /// regulation of transcription from Pol III promoter /// DNA damage response, signal transduction by p53 class mediator resulting in transcription of p21 class mediator /// protein ubiquitination /// regulation of cell proliferation /// regulation of apoptosis /// positive regulation of DNA repair /// negat…	DNA binding /// damaged DNA binding /// transcription coactivator activity /// ubiquitin-protein ligase activity /// protein binding /// zinc ion binding /// tubulin binding /// transcriptional activator activity	ubiquitin ligase complex /// extracellular space /// intracellular /// nucleus /// transcription factor complex /// gamma-tubulin ring complex	DNA Repair
237399_at	MTA3	-0.03	0.42	regulation of transcription, DNA-dependent	transcription factor activity	nucleus	---
228148_at	ZNF584	0.099	0.379	regulation of transcription, DNA-dependent	nucleic acid binding /// DNA binding /// zinc ion binding	intracellular /// nucleus	---
201867_s_at	TBL1X	0.029	0.356	regulation of transcription, DNA-dependent /// ubiquitin cycle /// signal transduction /// visual perception /// perception of sound	---	nucleus	Wnt signaling
240935_at	TCF2	0.081	0.353	regulation of transcription, DNA-dependent /// positive regulation of transcription	transcription factor activity /// transcriptional activator activity	nucleus	---
1561039_a_at	ZNF81	0.135	0.35	regulation of transcription, DNA-dependent	transcription factor activity /// zinc ion binding	nucleus	---
218724_s_at	TGIF2	0.019	0.347	regulation of transcription, DNA-dependent	transcription factor activity	nucleus	---
215239_x_at	ZNF273	0.31	0.338	regulation of transcription, DNA-dependent	DNA binding /// zinc ion binding	nucleus	---
1558995_at	ZNF547	-0.054	0.336	regulation of transcription, DNA-dependent	DNA binding /// zinc ion binding	nucleus	---
1566109_at	MYNN	-0.021	0.31	transcription, DNA-dependent	nucleic acid binding /// transcription factor activity /// protein binding /// zinc ion binding	nucleus	---
242433_at	ZBTB11	-0.159	0.309	regulation of transcription, DNA-dependent	DNA binding /// protein binding /// zinc ion binding	nucleus	---
239504_at	BCLAF1	-0.142	0.299	regulation of transcription, DNA-dependent /// induction of apoptosis	DNA binding /// transcriptional repressor activity	nucleus	---
224228_s_at	PRDM7	-0.152	0.284	regulation of transcription, DNA-dependent	DNA binding /// zinc ion binding	nucleus	---
218911_at	YEATS4	0.097	0.278	regulation of cell growth /// regulation of transcription, DNA-dependent /// chromatin modification	transcription factor activity	nucleus	---
235844_at	PHTF1	-0.08	0.272	regulation of transcription, DNA-dependent	transcription factor activity	nucleus	---
223835_x_at	OTP	0.042	0.264	regulation of transcription, DNA-dependent /// development	transcription factor activity	nucleus	---
215591_at	SATB2	0.138	0.263	regulation of transcription, DNA-dependent	DNA binding /// transcription factor activity	nucleus	---
1566191_at	JJAZ1	0.116	0.257	regulation of transcription, DNA-dependent /// chromatin modification	nucleic acid binding /// zinc ion binding	nucleus	---
241602_at	ZNF582	0.069	0.256	regulation of transcription, DNA-dependent	nucleic acid binding /// zinc ion binding	nucleus	---
242915_at	LOC91120	-0.007	0.255	regulation of transcription, DNA-dependent	nucleic acid binding /// DNA binding /// zinc ion binding	nucleus	---
236645_at	HBP1	-0.101	0.252	regulation of transcription, DNA-dependent	DNA binding	---	---
216509_x_at	MLLT10	0.108	0.251	regulation of transcription, DNA-dependent	DNA binding/// transcription factor activity	nucleus	---
235648_at	ZNF567	0.101	0.245	regulation of transcription, DNA-dependent	DNA binding /// zinc ion binding	nucleus	---
206810_at	ZNF44	0.052	0.239	regulation of transcription, DNA-dependent	nucleic acid binding /// DNA binding /// zinc ion binding	nucleus	---
239898_x_at	ZNF286	-0.11	0.236	regulation of transcription, DNA-dependent	DNA binding /// zinc ion binding	nucleus	---
242859_at	TFCP2	0.03	0.229	regulation of transcription from Pol II promoter	transcription factor activity	---	---
1554014_at	CHD2	0.111	0.225	chromatin assembly or disassembly /// regulation of transcription from Pol II promoter /// chromosome organization and biogenesis (sensu Eukaryota)	chromatin binding /// ATP-dependent DNA helicase activity /// helicase activity /// ATP binding /// hydrolase activity	chromatin /// nucleus	---
240307_at	FUBP1	0.053	0.222	regulation of transcription, DNA-dependent /// phosphate transport	transcription factor activity	nucleus /// cytoplasm	---
218793_s_at	SCML1	0.101	0.217	regulation of transcription, DNA-dependent /// morphogenesis	transcription factor activity	nucleus	---
232563_at	MGC27466	0.033	0.217	regulation of transcription, DNA-dependent	nucleic acid binding /// zinc ion binding	nucleus	---
217176_s_at	ZFX	-0.027	0.203	regulation of transcription, DNA-dependent /// regulation of transcription	DNA binding /// transcription coactivator activity /// zinc ion binding /// transcription regulator activity /// metal ion binding	nucleus	---
232469_x_at	SSBP3	0.009	0.196	regulation of transcription, DNA-dependent	single-stranded DNA binding /// transcription regulator activity	nucleus	---
228698_at	SOX7	-0.004	0.184	regulation of transcription, DNA-dependent	DNA binding	nucleus	---
232938_at	SFMBT2	-0.182	0.171	regulation of transcription	---	nucleus	---
1562161_at	MGC9850	-0.053	0.168	---	---	---	RNA transcription
1564351_at	POU2F1	0.166	0.167	regulation of transcription, DNA-dependent	transcription factor activity	nucleus	Transcription, RNA Polymerase III
234149_at	THRAP3	0.17	0.165	regulation of transcription, DNA-dependent /// transcription initiation from Pol II promoter /// androgen receptor signaling pathway	receptor activity /// ATP binding /// RNA polymerase II transcription mediator activity /// transcriptional activator activity /// ligand-dependent nuclear receptor transcription coactivator activity /// vitamin D receptor binding /// thyroid hormone receptor binding	mediator complex /// nucleus	---
209863_s_at	TP73L	-0.14	0.163	regulation of transcription, DNA-dependent /// apoptosis /// development	transcription factor activity	nucleus	---
215933_s_at	HHEX	0.274	0.15	regulation of transcription, DNA-dependent /// development /// antimicrobial humoral response (sensu Vertebrata)	transcription factor activity	nucleus	---
208047_s_at	NAB1	0.088	0.131	regulation of transcription, DNA-dependent /// negative regulation of transcription	nucleic acid binding /// transcriptional repressor activity	nucleus	---
201827_at	SMARCD2	-0.031	0.128	chromatin remodeling /// regulation of transcription from Pol II promoter /// chromatin modification	transcription coactivator activity	nucleoplasm	---
1556306_at	MLL5	0.431	0.126	Regulation of transcription, DNA-dependent	DNA binding	nucleus	---
1567013_at	NFE2L2	-0.134	0.124	regulation of transcription, DNA-dependent /// transcription from Pol II promoter	transcription factor activity	nucleus	Wnt signaling
1561167_at	ETV6	-0.114	0.107	regulation of transcription, DNA-dependent	transcription factor activity	nucleus	Circadian Exercise
210282_at	ZNF198	-0.041	0.107	regulation of transcription, DNA-dependent	zinc ion binding	nucleus	---
238819_at	ZNF347	-0.105	0.089	regulation of transcription, DNA-dependent	DNA binding /// zinc ion binding	nucleus	---
211097_s_at	PBX2	0.153	0.086	regulation of transcription, DNA-dependent /// anterior compartment specification /// posterior compartment specification	transcription factor activity	nucleus	---
228157_at	ZNF207	-0.036	0.069	regulation of transcription, DNA-dependent	transcription factor activity /// zinc ion binding	nucleus	---
204432_at	SOX12	-0.451	0.028	regulation of transcription from Pol II promoter	DNA binding /// RNA polymerase II transcription factor activity	nucleus	---
226066_at	MITF	-0.227	-0.019	regulation of transcription, DNA-dependent /// development /// perception of sound /// melanocyte differentiation	DNA binding /// transcriptional activator activity	nucleus	---
230472_at	IRX1	-0.215	-0.035	regulation of transcription, DNA-dependent	transcription factor activity	nucleus	---
209318_x_at	PLAGL1	0.125	-0.055	regulation of transcription, DNA-dependent /// induction of apoptosis /// cell cycle arrest	nucleic acid binding /// DNA binding /// zinc ion binding	nucleus	---
202666_s_at	ACTL6A	0.139	-0.06	regulation of cell growth /// chromatin remodeling /// regulation of transcription, DNA-dependent /// signal transduction /// response to pest, pathogen or parasite /// chromatin modification	chromatin binding /// motor activity /// structural constituent of cytoskeleton	nucleus /// actin filament /// TIP60 histone acetyltransferase complex	---
1555367_at	ZNF479	0.079	-0.067	regulation of transcription, DNA-dependent	DNA binding /// zinc ion binding	nucleus	---
209053_s_at	WHSC1	0.091	-0.071	regulation of transcription, DNA-dependent /// morphogenesis /// protein ubiquitination	DNA binding /// ubiquitin-protein ligase activity /// zinc ion binding	ubiquitin ligase complex	---
219826_at	ZNF419	0.156	-0.088	regulation of transcription, DNA-dependent	DNA binding /// zinc ion binding	nucleus	---
1569312_at	ZNF146	-0.213	-0.089	regulation of transcription, DNA-dependent	DNA binding /// heparin binding /// zinc ion binding	nucleus	---
203358_s_at	EZH2	0.015	-0.1	establishment and/or maintenance of chromatin architecture /// regulation of transcription, DNA-dependent	DNA binding	nucleus	---
220658_s_at	ARNTL2	0.183	-0.11	regulation of transcription, DNA-dependent /// signal transduction /// entrainment of circadian clock	transcription factor activity /// signal transducer activity	nucleus	circadian rhythm
1553704_x_at	FLJ90396	0.156	-0.122	regulation of transcription, DNA-dependent	DNA binding /// zinc ion binding	nucleus	---
237569_at	PB1	0.136	-0.124	chromatin remodeling /// regulation of transcription, DNA-dependent /// mitosis	DNA binding /// chromatin binding	nuclear chromosome	---
207246_at	ZFY	0.05	-0.135	regulation of transcription, DNA-dependent	DNA binding /// zinc ion binding /// transcription regulator activity /// metal ion binding	nucleus	---
222414_at	MLL3	0.076	-0.142	regulation of transcription, DNA-dependent /// ATP synthesis coupled proton transport /// protein ubiquitination /// chromatin modification	DNA binding /// ubiquitin-protein ligase activity /// ATP binding /// methyltransferase activity /// zinc ion binding /// transferase activity /// histone-lysine N-methyltransferase activity /// metal ion binding /// hydrogen-transporting ATP synthase activity, rotational mechanism /// hydrogen-transporting ATPase activity, rotational mechanism	ubiquitin ligase complex /// nucleus /// proton-transporting two-sector ATPase complex	---
208275_x_at	UTF1	0.099	-0.152	regulation of transcription from Pol II promoter	RNA polymerase II transcription factor activity /// transcription coactivator activity	---	---
228343_at	POU2F2	0.024	-0.155	regulation of transcription, DNA-dependent /// transcription from Pol II promoter /// humoral immune response	DNA binding /// transcription factor activity	nucleus	---
225076_s_at	KIAA1404	0.103	-0.16	regulation of transcription, DNA-dependent	transcription factor activity	nucleus	---
1563856_at	INSAF	-0.073	-0.179	regulation of transcription, DNA-dependent	transcriptional activator activity	insulin control element activator complex	---
219968_at	ZNF589	0.231	-0.201	regulation of transcription, DNA-dependent	nucleic acid binding /// DNA binding /// zinc ion binding	nucleus	---
1554577-a_at	PSMD10	0.111	-0.232	---	---	cytosol /// proteasome regulatory particle (sensu Eukaryota)	Proteasome Degradation
234902_s_at	FLJ20557	0.066	-0.234	regulation of transcription, DNA-dependent	DNA binding /// zinc ion binding	nucleus	---
229661_at	SALL4	0.017	-0.236	regulation of transcription, DNA-dependent	nucleic acid binding /// DNA binding /// zinc ion binding	nucleus	---
207385_at	TFDP3	-0.063	-0.245	regulation of cell cycle /// transcription /// regulation of transcription, DNA-dependent	transcription factor activity	nucleus /// transcription factor complex	cell cycle
215260_s_at	TCF3	-0.355	-0.278	regulation of transcription, DNA-dependent	transcription factor activity	nucleus	---
204096_s_at	ELL	-0.205	-0.287	regulation of transcription, DNA-dependent /// RNA elongation from Pol II promoter	positive transcription elongation factor activity	nucleus	Transcription, Gene Expression, Elongating transcript encounters
203754_s_at	BRF1	-0.22	-0.295	transcription /// transcription initiation /// regulation of transcription, DNA-dependent	transcription factor activity /// zinc ion binding	transcription factor TFIIIB complex /// nucleus	Transcription, RNA Polymerase III
224077_at	WHSC1L1	-0.176	-0.301	regulation of transcription, DNA-dependent /// cell growth /// protein ubiquitination /// cell differentiation	DNA binding /// ubiquitin-protein ligase activity /// protein binding /// zinc ion binding	ubiquitin ligase complex /// nucleus	---
224152_s_at	PB1	0.014	-0.304	chromatin remodeling /// regulation of transcription, DNA-dependent /// mitosis	DNA binding /// chromatin binding	nuclear chromosome	---
227294_at	LOC115509	-0.017	-0.306	regulation of transcription, DNA-dependent	DNA binding /// zinc ion binding	nucleus	---
213081_at	ZNF297	-0.261	-0.314	regulation of transcription, DNA-dependent	DNA binding /// protein binding /// zinc ion binding	nucleus	---
205218_at	POLR3F	0.104	-0.325	transcription	DNA binding /// DNA-directed RNA polymerase activity /// transferase activity	nucleus /// DNA-directed RNA polymerase III complex	pyrimidine metabolism/// purine metabolism/// RNA polymerase
241009_at	FOXN4	-0.269	-0.33	regulation of transcription, DNA-dependent	transcription factor activity	nucleus	---
202875_s_at	PBX2	0.068	-0.34	regulation of transcription, DNA-dependent /// anterior compartment specification /// posterior compartment specification	transcription factor activity	nucleus	---
209151_x_at	TCF3	0.082	-0.349	regulation of transcription, DNA-dependent	transcription factor activity	nucleus	---
201869_s_at	TBL1X	-0.065	-0.352	regulation of transcription, DNA-dependent /// ubiquitin cycle /// signal transduction /// visual perception /// perception of sound	---	nucleus	Wnt signaling
203792_x_at	PCGF2	-0.001	-0.356	regulation of transcription, DNA-dependent /// protein ubiquitination	transcription factor activity /// ubiquitin-protein ligase activity /// zinc ion binding	ubiquitin ligase complex /// nucleus	---
40837_at	TLE2	-0.056	-0.362	regulation of transcription, DNA-dependent /// signal transduction /// frizzled signaling pathway /// organogenesis	---	nucleus	---
214609_at	PHOX2A	-0.064	-0.364	regulation of transcription, DNA-dependent /// transcription from Pol II promoter /// neurotransmitter metabolism	transcription factor activity	nucleus	---
223909_s_at	HDAC8	0.211	-0.395	regulation of transcription, DNA-dependent /// chromatin modification /// histone deacetylation	histone deacetylase activity /// transcription factor binding /// hydrolase activity	histone deacetylase complex /// nucleus /// cytoplasm	cell cycle
226163_at	ZBTB9	0.074	-0.402	regulation of transcription, DNA-dependent	DNA binding /// protein binding /// zinc ion binding	nucleus	---
238737_at	FLJ32112	0.147	-0.41	transcription /// defense response	---	---	---
216282_x_at	POLR2C	0.028	-0.454	transcription /// transcription from Pol II promoter	DNA binding /// DNA-directed RNA polymerase activity /// transferase activity /// protein dimerization activity	nucleus /// DNA-directed RNA polymerase II, core complex	pyrimidine metabolism/// purine metabolism/// RNA polymerase
221418_s_at	THRAP5	-0.186	-0.5	regulation of transcription from Pol II promoter /// transcription from Pol II promoter /// transcription initiation from Pol II promoter /// androgen receptor signaling pathway	transcription cofactor activity /// transcription coactivator activity /// receptor activity /// RNA polymerase II transcription mediator activity /// transcriptional activator activity /// thyroid hormone receptor coactivator activity /// vitamin D receptor binding /// thyroid hormone receptor binding	mediator complex /// nucleus	---
244858_at	TGIF	-0.202	-0.504	negative regulation of transcription from Pol II promoter /// regulation of transcription, DNA-dependent /// development	transcription factor activity /// transcription corepressor activity	nucleus	TGF Beta Signaling Pathway
244128_x_at	GLIS1	-0.09	-0.567	negative regulation of transcription from Pol II promoter /// regulation of transcription, DNA-dependent /// positive regulation of transcription from Pol II promoter	DNA binding /// specific RNA polymerase II transcription factor activity /// zinc ion binding	nucleus	---
Receptor Activity
230253_at	SCUBE3	0.06	0.401	Coagulation/// physiological process/// blood coagulation/// regulation of body fluids/// organismal physiological process/// hemostasis	signal transducer activity/// receptor activity/// calcium ion binding	---	---
1555538_s_at	FAM9B	-0.003	0.373	---	---	nucleus	---
243124_at	BANP	0.064	0.363	---	---	nucleus	---
210889_s_at	FCGR2B	0.044	0.342	immune response /// signal transduction	receptor activity /// IgG binding	plasma membrane /// integral to membrane	---
233044_at	EGFR	-0.103	0.228	protein amino acid phosphorylation /// epidermal growth factor receptor signaling pathway /// cell proliferation /// negative regulation of cell cycle	receptor activity /// epidermal growth factor receptor activity /// ATP binding /// transferase activity	endosome /// cytoskeleton /// integral to plasma membrane	MAPK signaling pathway/// calcium signaling pathway/// cadherin-mediated cell adhesion/// regulation of actin cytoskeleton/// cytokine-cytokine receptor interaction/// adherens junction /// focal adhesion
1555431_a_at	IL31RA	0.03	0.224	MAPKKK cascade /// anti-apoptosis /// defense response /// transmembrane receptor protein tyrosine kinase signaling pathway /// JAK-STAT cascade /// positive regulation of cell proliferation /// cytokine and chemokine mediated signaling pathway /// macrophage differentiation /// positive regulation of tyrosine phosphorylation of Stat3 protein /// positive regulation of tyrosine phosphorylation of…	transcription coactivator activity /// receptor activity /// hematopoietin/interferon-class (D200-domain) cytokine receptor activity /// protein kinase binding /// cytokine binding	integral to membrane	---
244788_at	MRC2	0.075	0.216	endocytosis	receptor activity /// sugar binding	integral to membrane	---
220146_at	TLR7	0.093	0.215	inflammatory response	transmembrane receptor activity	integral to membrane	TOLL-like receptor signaling pathway
203561_at	FCGR2A	0.005	0.184	immune response	receptor activity /// receptor signaling protein activity /// IgG binding	plasma membrane /// integral to membrane	---
217493_x_at	NCR2	-0.166	0.179	cellular defense response /// signal transduction	transmembrane receptor activity	integral to plasma membrane	---
244097_at	CR2	-0.023	0.169	immune response /// complement activation, classical pathway	receptor activity /// complement receptor activity	plasma membrane /// integral to membrane	Complement and coagulation cascades
1555626_a_at	SLAMF1	-0.101	0.164	positive regulation of cell proliferation /// antimicrobial humoral response (sensu Vertebrata) /// lymphocyte activation	antigen binding /// transmembrane receptor activity	cell surface /// integral to membrane	---
241278_at	FCRH3	0.34	0.146	---	receptor activity	---	---
218180_s_at	EPS8L2	-0.083	0.138	---	receptor activity	---	---
207313_x_at	KIR3DL2	-0.1	0.127	cellular defense response	receptor activity	integral to plasma membrane	---
203898_at	RCP9	0.197	0.06	acrosome reaction	calcitonin receptor activity	---	Smooth muscle contraction
208303_s_at	CRLF2	-0.235	0.016	---	receptor activity /// hematopoietin/interferon-class (D200-domain) cytokine receptor activity	integral to membrane	Cytokine-cytokine receptor interaction
226953_at	IGSF4B	-0.093	-0.002	---	receptor activity	integral to membrane	---
211574_s_at	MCP	0.187	-0.055	complement activation, classical pathway	receptor activity	integral to plasma membrane	complement and coagulation cascades
202948_at	IL1R1	0.105	-0.069	inflammatory response /// cell surface receptor linked signal transduction	transmembrane receptor activity /// interleukin-1, Type I, activating receptor activity	integral to plasma membrane	cytokine-cytokine receptor interaction/// apoptosis/// MAPK signaling pathway
235982_at	FCRH1	0.263	-0.087	---	receptor activity	---	---
1553130_at	FLJ39075	-0.215	-0.097	---	---	---	integrin-mediated cell adhesion
202817_s_at	SS18	0.375	-0.11	---	---	nucleus	---
1552494_at	TBN	-0.04	-0.167	---	---	nucleus	---
215346_at	CD40	-0.004	-0.199	protein complex assembly /// apoptosis /// inflammatory response /// immune response /// signal transduction /// development /// antimicrobial humoral response (sensu Vertebrata) /// platelet activation /// B-cell proliferation /// positive regulation of I-kappaB kinase/NF-kappaB cascade	transmembrane receptor activity	integral to plasma membrane /// membrane	Cytokine-cytokine receptor interaction
213539_at	CD3D	0.052	-0.201	protein complex assembly /// cell surface receptor linked signal transduction /// T-cell activation /// positive thymic T-cell selection	transmembrane receptor activity /// protein binding /// protein heterodimerization activity	cytoplasm /// integral to membrane /// T-cell receptor complex	---
211545_at	GHRHR	-0.061	-0.272	skeletal development /// G-protein coupled receptor protein signaling pathway /// adenylate cyclase activation	receptor activity /// G-protein coupled receptor activity /// growth hormone-releasing hormone receptor activity	plasma membrane /// integral to membrane	Neuroactive ligand-receptor interaction
220320_at	DOK3	-0.018	-0.276	---	insulin receptor binding	---	---
207566_at	MR1	-0.04	-0.397	antigen presentation	MHC class I receptor activity	MHC class I protein complex	---
205718_at	ITGB7	-0.08	-0.448	cell-matrix adhesion /// integrin-mediated signaling pathway /// development	receptor activity /// protein binding	integrin complex /// integral to membrane	Integrin-mediated cell adhesion
222828_at	IL20RA	-0.035	-0.46	Coagulation/// physiological process/// blood coagulation/// regulation of body fluids/// organismal physiological process/// hemostasis	Signal transducer activity/// receptor activity	---	Cytokine-cytokine receptor interaction/// JAK-STATsignaling pathway
201743_at	CD14	-0.302	-0.477	phagocytosis /// apoptosis /// inflammatory response /// cell surface receptor linked signal transduction	peptidoglycan receptor activity	plasma membrane /// extrinsic to membrane	MAPK signaling pathway/// Regulation of actin cytoskeleton/// Toll-like receptor signaling pathway
216300_x_at	RARA	-0.207	-0.497	regulation of transcription, DNA-dependent /// signal transduction	transcription factor activity /// steroid hormone receptor activity /// retinoic acid receptor activity /// transcription coactivator activity	nucleus	Nuclear Receptors
205839_s_at	BZRAP1	-0.17	-0.574	---	benzodiazepine receptor binding	mitochondrion	---
204647_at	HOMER3	0.006	-0.587	protein targeting	protein binding	---	---
Integral To Membrane/ Membrane Fraction
242364_x_at	EVER1	0.003	0.442	---	---	integral to membrane	---
220411_x_at	FLJ23447	-0.032	0.43	---	---	integral to membrane	---
222392_x_at	PERP	0.058	0.372	---	---	integral to membrane	---
218827_s_at	Cep192	0.247	0.358	---	---	integral to membrane	---
235136_at	ORMDL3	-0.155	0.327	---	---	integral to membrane	---
202506_at	SSFA2	0.094	0.269	---	---	plasma membrane	---
210909_x_at	LPAL2	0.014	0.233	---	---	integral to membrane	---
236219_at	TMEM20	0.135	0.225	---	---	membrane	---
240709_at	SEZ6L	-0.178	0.196	---	---	integral to membrane	---
1558103_a_at	TM6SF1	0.246	0.18	---	---	integral to membrane	---
1566079_at	ELOVL5	-0.022	0.149	---	---	integral to membrane	---
1553468_at	HYDIN	-0.067	0.138	---	---	integral to membrane	---
242038_at	TA-LRRP	-0.099	0.093	---	---	integral to membrane	---
1563465_at	PKD1L1	-0.122	0.065	---	---	integral to membrane	---
1554907_a_at	HYDIN	-0.196	0.032	---	---	integral to membrane	---
210843_s_at	MFAP3L	0.016	-0.268	---	---	integral to membrane	---
201079_at	SYNGR2	-0.062	-0.38	---	---	integral to plasma membrane	---
208473_s_at	GP2	-0.063	-0.386	---	---	membrane fraction /// membrane	---
206681_x_at	GP2	-0.323	-0.507	---	---	membrane fraction /// membrane	---
Ubiquitin Cycle
238269_at	FBXL7	0.03	0.519	ubiquitin cycle	---	---	---
208082_x_at	MKRN4	0.393	0.412	protein ubiquitination	nucleic acid binding/// ubiquitin-protein ligase activity/// zinc ion binding	ubiquitin ligase complex	---
223257_at	KIAA1333	0.112	0.378	regulation of transcription, DNA-dependent /// ubiquitin cycle /// protein ubiquitination	DNA binding /// ubiquitin-protein ligase activity /// zinc ion binding	ubiquitin ligase complex /// intracellular	---
1565698_at	HECTD2	-0.097	0.357	ubiquitin cycle	Ubiquitin-protein ligase activity	intracellular	---
235450_at	FBXL4	0.027	0.343	ubiquitin cycle	---	nucleus	---
215742_at	SHFM3///FBXW4	-0.103	0.246	ubiquitin-dependent protein catabolism /// ubiquitin cycle /// development /// Wnt receptor signaling pathway /// embryonic limb morphogenesis	---	ubiquitin ligase complex	---
219736_at	TRIM36	0.09	0.243	protein ubiquitination	ubiquitin-protein ligase activity /// zinc ion binding	ubiquitin ligase complex	---
220667_at	MGC20741	-0.185	0.229	ubiquitin-dependent protein catabolism /// ubiquitin cycle	cysteine-type endopeptidase activity /// ubiquitin thiolesterase activity /// hydrolase activity	---	---
215392_at	USP3	0.094	0.224	ubiquitin-dependent protein catabolism /// ubiquitin cycle	cysteine-type endopeptidase activity /// ubiquitin thiolesterase activity /// hydrolase activity	---	---
203078_at	CUL2	0.056	0.187	G1/S transition of mitotic cell cycle /// ubiquitin cycle /// cell cycle /// cell cycle arrest /// negative regulation of cell proliferation /// induction of apoptosis by intracellular signals	---	---	Ubiquitin mediated proteolysis
244360_at	FBXL17	-0.155	0.185	ubiquitin cycle	---	---	---
1557053_s_at	UBE2G2	-0.257	0.181	ubiquitin cycle	ubiquitin conjugating enzyme activity /// ubiquitin-protein ligase activity /// ligase activity	---	Parkinson's disease
244517_x_at	RNF146	0.018	0.174	protein ubiquitination	ubiquitin-protein ligase activity /// zinc ion binding	ubiquitin ligase complex	---
1569078_at	C17orf27	-0.113	0.143	protein ubiquitination	ubiquitin-protein ligase activity /// zinc ion binding	ubiquitin ligase complex	---
231883_at	FBXW8	-0.12	0.105	ubiquitin cycle /// oxygen transport	heme binding	---	---
238958_at	UBE2E1	-0.146	0.079	ubiquitin-dependent protein catabolism /// ubiquitin cycle	ubiquitin conjugating enzyme activity /// ubiquitin-protein ligase activity /// ligase activity	---	Ubiquitin mediated proteolysis
216964_at	USP22	-0.234	0.054	ubiquitin-dependent protein catabolism/// ubiquitin cycle	cysteine-type endopeptidase activity/// ubiquitin thiolesterase activity	---	---
223591_at	RNF135	0.237	-0.029	protein ubiquitination	ubiquitin-protein ligase activity /// zinc ion binding	ubiquitin ligase complex	---
208632_at	RNF10	-0.24	-0.072	protein ubiquitination	ubiquitin-protein ligase activity /// zinc ion binding	ubiquitin ligase complex	---
241350_at	FBXL22	0.054	-0.101	ubiquitin cycle	---	---	---
1552649_a_at	RFFL	0.059	-0.19	protein ubiquitination	DNA binding /// ubiquitin-protein ligase activity /// zinc ion binding	ubiquitin ligase complex	---
240014_at	LOC51619	-0.163	-0.223	ubiquitin cycle	ubiquitin conjugating enzyme activity /// ligase activity	---	---
202892_at	CDC23	-0.168	-0.377	G1 phase of mitotic cell cycle /// cytokinesis /// ubiquitin cycle /// cell cycle /// mitosis /// mitotic metaphase plate congression /// regulation of mitotic metaphase/anaphase transition	ubiquitin-protein ligase activity /// binding	anaphase-promoting complex	ubiquitin mediated proteolysis
224666_at	NSMCE1	-0.222	-0.472	intracellular signaling cascade /// protein ubiquitination	ubiquitin-protein ligase activity /// zinc ion binding	ubiquitin ligase complex	---
218575_at	ANAPC1	0.047	-0.49	regulation of cell cycle /// cytokinesis /// ubiquitin cycle /// mitosis	---	---	ubiquitin mediated proteolysis
Calcium Ion Binding
230193_at	MGC33630	-0.035	0.277	---	calcium ion binding	---	---
1553183_at	UMODL1	0.043	0.193	---	calcium ion binding	---	---
1564631_at	FLJ25818	0.094	0.185	---	calcium ion binding	---	---
1554876_a_at	S100Z	-0.07	0.133	---	calcium ion binding	---	---
1557674_s_at	MGC12458	-0.099	0.114	---	calcium ion binding	---	---
209907_s_at	ITSN2	0.302	-0.265	endocytosis	SH3/SH2 adaptor protein activity /// calcium ion binding	---	---
229118_at	PRRG3	0.023	-0.522	---	calcium ion binding	extracellular region /// integral to membrane	---
Zinc Ion Binding
216844_at	RoXaN	-0.248	0.455	---	nucleic acid binding /// zinc ion binding	nucleus	---
231902_at	LOC152485	0.026	0.401	---	nucleic acid binding /// zinc ion binding	nucleus	---
205372_at	PLAG1	0.02	0.276	---	nucleic acid binding /// transcription factor activity /// zinc ion binding	nucleus	---
236243_at	ZCCHC6	-0.099	0.222	---	nucleic acid binding /// zinc ion binding /// nucleotidyltransferase activity	nucleus	---
226984_at	FGD5	-0.098	0.202	---	zinc ion binding	---	---
1569383_s_at	ZFYVE28	0.332	0.186	---	zinc ion binding	---	---
204291_at	ZNF518	-0.068	0.149	---	nucleic acid binding /// zinc ion binding	nucleus	---
240841_at	INSM2	0.296	0.085	---	nucleic acid binding /// zinc ion binding	nucleus	---
225806_at	JUB	0.131	-0.131	---	zinc ion binding	---	---
214175_x_at	PDLIM4	-0.012	-0.242	---	protein binding /// zinc ion binding	---	---
219088_s_at	ZNF576	-0.073	-0.524	---	nucleic acid binding /// zinc ion binding	nucleus	---
ATP Binding
237831_x_at	MMAA	-0.033	0.267	---	ATP binding	mitochondrion	---
244285_at	C6orf102	0.083	0.216	microtubule-based movement	microtubule motor activity /// ATP binding	microtubule associated complex	---
GTP Binding
222004_s_at	DOCK6	0.135	0.307	---	guanyl-nucleotide exchange factor activity /// GTP binding /// GTPase binding	---	---
215151_at	DOCK10	-0.023	0.259	---	guanyl-nucleotide exchange factor activity /// GTP binding /// GTPase binding	---	---
236417_at	MFN1	-0.012	0.224	---	GTPase activity /// GTP binding /// hydrolase activity	mitochondrion /// integral to membrane /// outer membrane	---
212767_at	GTP	-0.156	-0.118	---	GTP binding	---	---
1570078_a_at	DOCK5	-0.185	-0.163	---	guanyl-nucleotide exchange factor activity /// GTP binding /// GTPase binding	---	---
Nucleic Acid Binding
1555464_at	IFIH1	0.066	0.242	DNA restriction	nucleic acid binding /// ATP binding /// ATP-dependent helicase activity /// type III site-specific deoxyribonuclease activity	---	---
226316_at	C13orf10	-0.103	0.237	---	nucleic acid binding
222793_at	DDX58	0.008	0.225	---	nucleotide binding /// nucleic acid binding /// helicase activity /// ATP binding /// nucleoside-triphosphatase activity	---	---
227149_at	TNRC6C	0.481	0.202	---	nucleic acid binding	---	---
240444_x_at	RSN	0.012	0.19	---	nucleic acid binding /// microtubule binding	endosome /// intermediate filament /// microtubule cytoskeleton	---
1552935_at	ZCCHC5	0.143	0.173	---	nucleic acid binding	---	---
231269_at	DJ467N11.1	-0.117	0.1	DNA restriction	nucleotide binding /// nucleic acid binding /// ATP binding /// ATP-dependent helicase activity /// type III site-specific deoxyribonuclease activity /// nucleoside-triphosphatase activity	nucleus	---
237198_at	MGC24039	-0.168	0.005	---	nucleic acid binding	---	---
215647_at	C13orf10	0.133	-0.045	---	nucleic acid binding	---	---
238416_x_at	LOC124245	-0.458	-0.431	---	nucleic acid binding	---	---
DNA Binding
220911_s_at	KIAA1305	-0.003	0.181	DNA recombination	DNA binding	---	---
1554251_at	HP1-BP74	0.314	0.078	nucleosome assembly	DNA binding	nucleosome /// nucleus /// chromosome	---
1558779_at	H2AFY	0.16	0.021	nucleosome assembly /// chromosome organization and biogenesis (sensu Eukaryota)	DNA binding	nucleosome /// nucleus /// chromosome	---
214940_s_at	C17orf31	0.177	-0.033	telomerase-dependent telomere maintenance	DNA binding	chromosome, telomeric region /// nucleus	---
222067_x_at	HIST1H2BD	0.195	-0.151	nucleosome assembly /// chromosome organization and biogenesis (sensu Eukaryota)	DNA binding	nucleosome /// nucleus /// chromosome	---
208553_at	HIST1H1E	-0.249	-0.251	nucleosome assembly /// chromosome organization and biogenesis (sensu Eukaryota)	DNA binding	nucleosome /// nucleus /// chromosome	---
Protein Binding
242567_at	ABTB1	-0.1	0.426	---	translation elongation factor activity /// protein binding	---	---
241572_at	MGC50721	0.288	0.415	---	protein binding	---	---
243108_at	RANBP9	-0.088	0.13	microtubule nucleation	protein binding	nucleus	---
237706_at	STXBP4	0.187	-0.011	---	protein binding	---	---
235727_at	BTBD5	-0.255	-0.076	---	protein binding	---	---
1554942_a_at	KLHL14	0.083	-0.264	---	protein binding	---	---
Protein Folding
206375_s_at	HSPB3	0.343	0.208	protein folding /// response to unfolded protein	---	---	---
214338_at	DNAJB12	-0.196	-0.076	protein folding	heat shock protein binding /// unfolded protein binding	integral to membrane	---
228308_at	FKBP11	-0.052	-0.229	protein folding	peptidyl-prolyl cis-trans isomerase activity /// isomerase activity	---	---
202495_at	TBCC	0.243	-0.247	protein folding /// post-chaperonin tubulin folding pathway /// beta-tubulin folding	unfolded protein binding /// chaperone binding	cytoskeleton /// microtubule /// membrane	---
RNA Splicing/Processing/ Spliceosome Assembly
232597_x_at	SFRS2IP	-0.102	0.472	mRNA processing /// RNA splicing	pre-mRNA splicing factor activity	DNA-directed RNA polymerase II, core complex	Apoptosis
208107_s_at	LOC81691	-0.004	0.432	nuclear mRNA splicing, via spliceosome	nucleic acid binding /// exonuclease activity	nucleus	---
214507_s_at	EXOSC2	0.402	0.431	rRNA processing	3'-5'-exoribonuclease activity /// exonuclease activity /// 7S RNA binding /// hydrolase activity	exosome (RNase complex) /// nucleus /// cytoplasm	---
214016_s_at	SFPQ	-0.121	0.342	nuclear mRNA splicing, via spliceosome /// RNA splicing	DNA binding /// RNA binding /// pre-mRNA splicing factor activity	nucleus	---
228370_at	SNRPN	-0.019	0.321	mRNA processing	RNA binding /// pre-mRNA splicing factor activity	nucleus /// small nucleolar ribonucleoprotein complex	mRNA processing
210077_s_at	SFRS5	-0.069	0.261	nuclear mRNA splicing, via spliceosome /// mRNA splice site selection	RNA binding /// pre-mRNA splicing factor activity	nucleus	mRNA processing
203378_at	PCF11	-0.196	0.153	mRNA cleavage	pre-mRNA cleavage factor activity	nucleus /// mRNA cleavage factor complex	mRNA Processing, Transcription, Gene Expression, Cleavage and Polyadenylation
223425_at	RAVER1	-0.115	0.115	nuclear mRNA splicing, via spliceosome	nucleic acid binding	---	---
238821_at	NOX1	0.278	0.062	proton transport	superoxide-generating NADPH oxidase activity/// voltage-gated proton channel activity	integral to membrane	---
1561329_s_at	RPUSD3	0.255	0.033	RNA processing	RNA binding /// pseudouridine synthase activity	---	---
227079_at	DHX8	0.137	-0.028	nuclear mRNA splicing, via spliceosome /// RNA splicing	RNA binding /// ATP-dependent RNA helicase activity /// ATP binding /// pre-mRNA splicing factor activity	spliceosome complex	mRNA processing
214113_s_at	RBM8A	0.149	-0.086	nuclear mRNA splicing, via spliceosome /// mRNA-nucleus export /// transport	mRNA binding	nucleus /// cytoplasm	mRNA Processing, Gene Expression
234173_s_at	NXF2	-0.116	-0.134	mRNA processing /// mRNA-nucleus export /// protein-nucleus import /// transport /// development /// RNA transport	RNA binding /// protein binding /// protein transporter activity	nucleus /// cytoplasm /// nuclear RNA export factor complex	---
208879_x_at	C20orf14	0.077	-0.156	spliceosome assembly	binding /// pre-mRNA splicing factor activity	spliceosome complex	mRNA processing
213152_s_at	SRP46	-0.13	-0.182	nuclear mRNA splicing, via spliceosome	nucleic acid binding	---	---
223109_at	TRUB2	-0.21	-0.188	RNA processing /// telomerase-dependent telomere maintenance	RNA binding /// pseudouridylate synthase activity	chromosome, telomeric region	---
221940_at	RPUSD2	0.042	-0.19	RNA processing	RNA binding /// pseudouridylate synthase activity /// pseudouridine synthase activity	---	---
225309_at	PHF5A	0.074	-0.208	nuclear mRNA splicing, via spliceosome /// positive regulation of transcription, DNA-dependent	transcription factor activity /// pre-mRNA splicing factor activity	spliceosome complex /// snRNP U2	mRNA processing
201521_s_at	NCBP2	-0.005	-0.245	mRNA processing /// mRNA-nucleus export /// snRNA-nucleus export /// transport	RNA cap binding /// nucleic acid binding	nucleus	mRNA processing
206019_at	RBM19	0.036	-0.279	nuclear mRNA splicing, via spliceosome	nucleic acid binding /// RNA binding	---	---
200874_s_at	NOL5A	-0.035	-0.323	rRNA processing	RNA binding	nucleolus	---
Immune Response
244485_at	HLA-DPB1	0.068	0.335	detection of pest, pathogen or parasite/// antigen processing, exogenous antigen via MHC class II /// immune response/// pathogenesis	MHC class II receptor activity/// antigen binding	integral to membrane	---
204994_at	MX2	0.019	0.315	immune response	GTPase activity /// GTP binding	nucleus /// cytoplasm	---
211647_x_at	IGHG1	-0.034	0.313	immune response	antigen binding	membrane fraction	---
233343_at	DEFB127	-0.08	0.135	innate immune response/// defense response to bacteria	nucleic acid binding	---	---
237968_at	ARL6IP2	-0.122	0.106	immune response	GTPase activity /// GTP binding	---	---
216318_at	MGC27165	-0.118	0.088	immune response	antigen binding	integral to membrane	---
201315_x_at	IFITM2	0.157	-0.092	immune response /// response to biotic stimulus	---	integral to membrane	---
210797_s_at	OASL	0.077	-0.182	protein modification /// immune response	DNA binding /// double-stranded RNA binding /// ATP binding /// transferase activity /// thyroid hormone receptor binding	nucleolus /// cytoplasm	Porphyrin and chlorophyll metabolism/// Ubiquinone biosynthesis
1565674_at	FCGR2A	0.007	-0.382	immune response	receptor activity /// receptor signaling protein activity /// IgG binding	plasma membrane /// integral to membrane	---
220542_s_at	PLUNC	-0.044	-0.455	response to pathogenic bacteria /// innate immune response	lipid binding	extracellular region	---
Nucleus/ Cytoplasm/ Organelles
1560274_at	WTAP	-0.12	0.267	---	---	nucleus	---
1556730_at	PHLDA1	0.101	0.249	---	---	nucleus	---
244126_at	PEX11G	0.026	-0.358	peroxisome division	---	peroxisomal membrane	---
221932_s_at	C14orf87	0.089	-0.393	---	---	mitochondrion	---
207503_at	TCP10	-0.127	-0.427	---	---	cytosol	---
203023_at	HSPC111	-0.076	-0.494	---	---	nucleus	---
Cytokine
207533_at	CCL1	-0.187	0.101	calcium ion homeostasis /// chemotaxis /// inflammatory response /// signal transduction /// cell-cell signaling /// viral life cycle	chemokine activity	extracellular space	Cytokine-cytokine receptor interaction
211151_x_at	GH1	-0.103	-0.302	signal transduction	hormone activity	extracellular region	neuroactive ligand-receptor interaction/// cytokine-cytokine receptor interaction
Endocytosis
208446_s_at	ZFYVE9	-0.167	0.337	endocytosis /// transforming growth factor beta receptor complex assembly /// SMAD protein heteromerization /// SMAD protein nuclear translocation	receptor activity /// protein binding /// serine-type peptidase activity /// zinc ion binding	cytoplasm /// early endosome	TGF Beta Signaling Pathway
224900_at	ANKFY1	-0.176	-0.171	endocytosis	protein binding /// zinc ion binding	endosome membrane /// membrane	---
DNA Replication
1566363_at	DNTT	0.168	0.331	DNA replication /// DNA modification /// antimicrobial humoral response (sensu Vertebrata)	magnesium ion binding /// DNA binding /// DNA-directed DNA polymerase activity /// DNA nucleotidylexotransferase activity /// transferase activity	nucleus	---
211212_s_at	ORC5L	0.054	-0.14	DNA replication /// DNA replication initiation	nucleotide binding /// DNA replication origin binding /// ATP binding	nucleus /// nuclear origin of replication recognition complex	Cell cycle /// DNA replication /// G1 to S cell cycle
Hydrolase Activity
243158_at	NT5C2	0.19	0.068	---	5'-nucleotidase activity /// hydrolase activity	cytosol	---
221817_at	DOLPP1	-0.055	-0.279	N-linked glycosylation	hydrolase activity /// dolichyldiphosphatase activity	endoplasmic reticulum /// integral to endoplasmic reticulum membrane	---
1565579_at	TATDN2	-0.01	-0.373	---	nuclease activity /// hydrolase activity	---	---
218681_s_at	SDF2L1	0.019	-0.408	---	hydrolase activity	membrane	---
Transferase Activity
1554583_a_at	MGC50559	-0.035	0.495	---	S-adenosylmethionine-dependent methyltransferase activity /// transferase activity	---	---
1566087_at	B3GTL	0.066	0.239	---	transferase activity, transferring glycosyl groups	membrane	---
230243_at	RG9MTD2	0.261	0.175	---	methyltransferase activity /// transferase activity	---	---
230838_s_at	CIAPIN1	-0.131	0.063	---	transferase activity, transferring one-carbon groups/// transferase activity/// methyltransferase activity/// catalytic activity	---	---
230839_at	HRMT1L4	-0.183	-0.292	---	S-adenosylmethionine-dependent methyltransferase activity /// transferase activity	---	selenoamino acid metabolism/// tryptophan metabolism/// histidine metabolism/// ubiquinone biosynthesis/// nitrobenzene degradation/// aminophosphonate metabolism/// androgen and estrogen metabolism/// tyrosine metabolism
GTpase Activity
244357_at	LOC64744	-0.073	0.446	regulation of GTPase activity	---	---	---
229648_at	RICS	-0.184	0.157	---	GTPase activator activity	---	---
237128_at	FLJ20184	0.19	-0.105	---	GTPase activator activity	---	---
203387_s_at	TBC1D4	0.201	-0.109	---	GTPase activator activity	---	---
37831_at	SIPA1L3	-0.056	-0.209	---	GTPase activator activity /// protein binding	---	---
209650_s_at	TBC1D22A	0.124	-0.261	---	GTPase activator activity	---	---
222173_s_at	TBC1D2	-0.157	-0.346	---	GTPase activator activity	---	---
224451_x_at	ARHGAP9	-0.138	-0.619	---	GTPase activator activity	---	---
DNA Methylation
218621_at	HEMK1	-0.09	0.183	DNA methylation /// protein amino acid methylation	DNA binding /// N-methyltransferase activity /// protein methyltransferase activity /// S-adenosylmethionine-dependent methyltransferase activity /// transferase activity	---	Selenoamino acid metabolism/// tryptophan metabolism/// histidine metabolism/// tyrosine metabolism/// ubiquinone biosynthesis/// nitrobenzene degradation/// aminophosphonate metabolism/// androgen and estrogen metabolism
242986_at	NAV1	0.042	-0.144	DNA methylation	nucleotide binding /// DNA binding /// ATP binding /// nucleoside-triphosphatase activity	---	---
Others
241607_at	RGPR	0.079	0.304	---	phosphopantetheine binding	---	---
214387_x_at	SFTPC	-0.009	0.301	regulation of liquid surface tension/// respiratory gaseous exchange	---	extracellular	---
234013_at	TRA@	-0.067	0.296	cellular defense response	receptor activity /// MHC protein binding /// peptide antigen binding	integral to plasma membrane	---
233132_at	LOC96610	0.092	0.29	---	antigen binding	---	---
1565653_at	KIAA1833	-0.01	0.264	---	binding	---	---
1570085_at	TTLL1	-0.082	0.26	protein modification	ligase activity		---
216002_at	FNTB	0.113	0.244	protein amino acid farnesylation	prenyltransferase activity /// protein farnesyltransferase activity /// transferase activity	cytoplasm	N-Glycans biosynthesis/// Ubiquinone biosynthesis/// Porphyrin and chlorophyll metabolism
218102_at	DERA	-0.038	0.23	---	deoxyribose-phosphate aldolase activity/// lyase activity/// catalytic activity/// aldolase activity	---	---
214302_x_at	GJA12	-0.146	0.229	cell communication	connexon channel activity	connexon complex/// integral to membrane	---
226134_s_at	MSI2	0.619	0.228	---	RNA binding	---	---
1560648_s_at	TSPYL1	-0.08	0.164	nucleosome assembly	---	nucleus	---
238512_at	ST7L	-0.158	0.01	---	binding	---	---
218783_at	DKFZP434B168	-0.232	-0.011	---	binding	---	---
240461_at	BICD1	-0.175	-0.033	---	---	Golgi apparatus	---
229653_at	FLJ10979	-0.142	-0.043	response to external stimulus/// physiological process/// response to biotic stimulus/// defense response	---	---	---
233537_at	KRTAP3-1	0.133	-0.073	---	structural molecule activity	keratin filament	---
201689_s_at	TPD52	0.123	-0.087	morphogenesis	---	---	---
244585_at	KIAA0590	0.196	-0.104	---	binding	---	---
1560038_at	COCH	0.021	-0.147	perception of sound	---	---	---
218594_at	FLJ10359	0.113	-0.155	---	binding	---	---
220158_at	LGALS14	0.16	-0.155	---	sugar binding	---	---
225418_at	PVRL2	0.08	-0.16	---	coreceptor activity	plasma membrane /// integral to membrane	Adherens junction
1554384_at	PADI2	0.122	-0.164	protein modification	protein-arginine deiminase activity /// calcium ion binding /// hydrolase activity	---	---
1552716_at	FLJ23577	0.049	-0.166	---	protein dimerization activity	---	---
223790_at	KATNAL1	-0.141	-0.169	---	nucleotide binding /// ATP binding /// nucleoside-triphosphatase activity	---	---
208339_at	XKRY /// XKRY2	-0.076	-0.187	fertilization (sensu Metazoa)	---	integral to membrane	---
208539_x_at	SPRR2A	0.052	-0.236	keratinocyte differentiation	structural molecule activity /// binding	cornified envelope /// cytoplasm	---
223753_s_at	CFC1	-0.312	-0.236	determination of left/right symmetry	---	---	---
1569243_at	PLEKHE1	-0.179	-0.269	---	catalytic activity	---	---
208293_x_at	CSHL1	-0.222	-0.271	---	hormone activity /// structural constituent of chorion (sensu Insecta)	extracellular region	---
240359_at	C20orf71	0.154	-0.304	---	lipid binding	---	---
Unknown
1552719_at	H63	0.038	0.715
233399_x_at	---	0.171	0.624
224105_x_at	---	0.054	0.605
1560276_at	LOC283403	0.043	0.596
234788_x_at	FLJ13611	0.277	0.595
241867_at	PARP6	-0.115	0.582
212179_at	C6orf111	0.121	0.58
242273_at	---	0.003	0.566
216051_x_at	---	-0.014	0.562
1553844_a_at	C10orf67	0.049	0.559
214768_x_at	---	-0.056	0.556
215604_x_at	UBE2D2	-0.015	0.551
242391_at	---	-0.044	0.539
224143_at	TTTY8	-0.052	0.535
239199_at	---	0.046	0.532
244310_at	---	0.086	0.527
231538_at	C11orf1	0.081	0.518
235767_x_at	PHAX	0.047	0.504
234652_at	---	-0.053	0.498
235425_at	SGOL2	-0.07	0.492
234594_at	C14orf85	0.193	0.477
1559952_x_at	LOC401449 /// LOC440078 /// LOC441342	0.02	0.461
1556952_at	---	0.054	0.45
200906_s_at	KIAA0992	0.12	0.449
1556414_at	C21orf71	-0.099	0.434
234263_at	---	0.022	0.43
232420_x_at	LOC286260	0.017	0.428
231037_at	---	0.002	0.422
244189_at	KIAA1648	-0.103	0.42
1562805_at	LOC349408	0.049	0.415
234940_s_at	VEPH1	-0.029	0.414
239409_at	---	0.05	0.407
244651_at	---	-0.188	0.4
239980_at	HSPC117	-0.344	0.397
234517_at	---	-0.118	0.395
241268_x_at	---	0.109	0.394
1561205_at	---	-0.008	0.384
1563484_at	---	0.104	0.382
224036_s_at	C7orf2	0.085	0.382
1562520_at	---	-0.017	0.378
244449_at	C21orf84	0.117	0.378
206005_s_at	C6orf84	-0.233	0.376
1560001_at	---	0.125	0.375
1560560_at	---	-0.098	0.371
219626_at	FLJ12649	-0.12	0.369
1559026_at	KIAA0649	-0.178	0.358
239413_at	Cep152	0.055	0.358
242029_at	FAD104	0.122	0.358
238705_at	---	-0.135	0.357
1566885_at	FLJ22594	0.125	0.355
204494_s_at	DKFZP434H132	0.028	0.355
220718_at	FLJ13315	0.074	0.354
234546_at	---	0.002	0.354
233519_at	LOC474170	0.025	0.353
1564691_at	---	0.038	0.352
217335_at	FLJ11292	-0.061	0.352
224133_at	MGC10955	-0.034	0.352
1553679_s_at	VKORC1L1	0.088	0.347
229793_at	---	0.168	0.346
1561776_at	---	0.075	0.344
220149_at	FLJ22671	-0.065	0.343
1562914_a_at	FLJ25328	-0.107	0.342
237961_at	---	0.157	0.338
237872_at	---	0.045	0.329
233105_at	---	-0.095	0.327
239577_at	---	0.16	0.327
228666_at	MGC61550	0.053	0.325
210920_x_at	---	0.123	0.32
216369_at	---	-0.048	0.313
243636_s_at	SH3D19	-0.16	0.311
1562983_at	---	-0.005	0.31
217619_x_at	---	-0.04	0.306
1559792_at	---	0.045	0.305
1560928_at	LOC151657	0.26	0.305
236487_at	FLJ30655	-0.273	0.304
1552599_at	PXT1	-0.098	0.302
203941_at	FLJ10871	0.124	0.302
212785_s_at	HDCMA18P	-0.108	0.302
1557812_a_at	---	-0.085	0.301
1558858_at	---	0.154	0.299
1566959_at	GAB2	0.024	0.299
216524_x_at	---	-0.041	0.299
234056_at	---	0.01	0.298
212840_at	KIAA0794	0.375	0.296
228314_at	---	-0.068	0.295
1560707_at	LOC283856	-0.007	0.293
232924_at	LRRC17	0.132	0.293
220352_x_at	MGC4278	0.195	0.292
235023_at	VPS13C	-0.097	0.292
239022_at	---	-0.097	0.29
237085_x_at	---	-0.107	0.287
215861_at	FLJ14031	-0.176	0.285
240093_x_at	FLJ20366	-0.015	0.285
244558_at	---	-0.031	0.283
1554714_at	LOC253981	0.044	0.281
234872_at	MYCN	0.009	0.28
242016_at	LOC284409	0.49	0.279
1552933_at	MGC26989	-0.004	0.277
219385_at	SLAMF8	-0.057	0.277
240438_at	---	0.193	0.276
1566846_at	---	-0.063	0.274
231811_at	FLJ25222 /// MGC52000 /// FLJ00038	0.137	0.274
239402_at	---	-0.17	0.274
226221_at	KIAA1432	0.104	0.273
1564253_at	LOC285766	0.063	0.27
220872_at	PRO2964	0.101	0.27
224261_at	---	-0.101	0.27
225046_at	LOC389831	-0.179	0.266
225714_s_at	GLCCI1	-0.04	0.265
1566158_at	---	0.221	0.264
1569810_at	---	0.008	0.264
1561707_at	---	-0.119	0.261
1563106_at	---	-0.051	0.261
233286_at	---	-0.251	0.261
204514_at	DPH2L2	0.02	0.26
1555798_at	DKFZp761D1918	0.032	0.258
230158_at	FLJ32949	0.011	0.258
241724_x_at	---	-0.018	0.256
217536_x_at	---	0.006	0.255
233508_at	---	0.074	0.254
1557896_at	---	-0.009	0.252
240912_x_at	FLJ33768	-0.226	0.252
235347_at	---	0.02	0.248
1557398_at	DKFZP564C152	-0.093	0.247
214858_at	---	-0.198	0.247
234043_at	FLJ20071	0.083	0.247
1557519_at	---	0.057	0.243
216063_at	HBBP1	0.261	0.24
1552309_a_at	NEXN	-0.043	0.238
1564674_a_at	FLJ37927	-0.18	0.238
208144_s_at	---	-0.104	0.238
236577_at	---	-0.075	0.238
1561096_at	LOC285419	0.081	0.237
234656_x_at	---	0.068	0.237
225688_s_at	PHLDB2	0.214	0.235
227105_at	FLJ22490	-0.057	0.235
1552782_at	MGC34032	0.071	0.233
214202_at	---	-0.015	0.231
224115_at	DCK	0.06	0.228
236112_at	LOC285548	-0.068	0.228
239710_at	---	0.105	0.228
230207_s_at	---	-0.096	0.227
1556281_at	---	-0.094	0.225
230840_at	LOC388588	-0.07	0.222
1553809_a_at	C9orf71	0.221	0.22
223825_at	KIAA1432	0.061	0.22
239399_at	---	-0.152	0.22
232750_at	---	0.094	0.218
231140_at	C14orf8	-0.029	0.217
236353_at	---	-0.064	0.217
237124_at	C14orf168	0.193	0.216
1559932_at	---	0.011	0.215
1563528_at	LOC91149	-0.176	0.215
225100_at	FBXO45	0.189	0.215
1569495_at	FLJ30655	-0.094	0.212
230930_at	LOC338620	0.023	0.212
1562661_at	---	0.137	0.211
244572_at	---	-0.166	0.211
229865_at	FNDC3B	-0.025	0.21
240346_at	---	0.089	0.21
1565614_at	---	-0.018	0.209
243723_at	---	-0.031	0.208
215200_x_at	VIL2	-0.046	0.206
217490_at	---	0.157	0.206
244336_at	---	0.233	0.205
238501_at	---	-0.014	0.204
243620_at	---	-0.157	0.202
1561708_at	C6orf150	0.142	0.199
239414_at	EXT1	-0.069	0.199
228221_at	MGC45474	-0.111	0.198
1562788_at	LOC254099	-0.2	0.197
1555221_at	---	0.021	0.196
239418_x_at	---	-0.023	0.196
229090_at	LOC220930	-0.072	0.195
1555148_a_at	LOC130951	-0.005	0.194
230778_at	---	-0.1	0.194
232576_at	---	-0.089	0.194
232926_x_at	ANKRD19	0.046	0.192
1563569_at	---	0.073	0.191
236451_at	---	-0.032	0.19
234830_at	FRG2	0.031	0.185
237315_at	---	-0.131	0.185
1561528_at	---	-0.01	0.181
220724_at	FLJ21511	-0.132	0.18
1566763_at	---	-0.051	0.179
217571_at	---	-0.027	0.178
234377_at	---	-0.087	0.178
241437_s_at	FLJ33915	0.039	0.178
1560787_at	---	-0.282	0.177
213882_at	BBP	-0.069	0.177
1559491_at	CENTG2	-0.158	0.175
1560147_at	---	-0.019	0.175
1558624_at	---	0.084	0.174
222606_at	FLJ10036	-0.114	0.173
234289_x_at	---	0.149	0.17
1562934_at	---	-0.14	0.168
1566168_at	---	0.077	0.168
1569739_at	LOC221946	-0.241	0.167
1566981_at	C14orf32	-0.294	0.166
235352_at	---	-0.088	0.166
229795_at	---	-0.009	0.164
1570578_at	---	-0.004	0.162
234767_at	MLSTD2	0.225	0.162
243861_at	---	-0.048	0.161
202258_s_at	PFAAP5	0.04	0.16
1565819_at	---	-0.006	0.158
1561677_at	---	-0.064	0.157
1563032_at	---	-0.092	0.157
1564813_at	---	0.068	0.156
1555243_x_at	LOC401466	-0.082	0.155
213456_at	SOSTDC1	0.316	0.153
1558668_s_at	NYD-SP20	-0.049	0.152
225579_at	C2orf22	-0.006	0.152
243962_at	---	-0.127	0.152
221153_s_at	---	0.021	0.15
217629_at	---	0.052	0.148
1554983_at	C21orf117	-0.356	0.146
1558724_at	---	0.203	0.146
238431_at	---	-0.191	0.146
1560779_a_at	LOC126167	-0.012	0.144
1553226_at	FLJ31461	-0.055	0.142
232933_at	KIAA1656	-0.157	0.14
1556220_at	---	0.093	0.139
243689_s_at	MGC72104	0.092	0.139
226057_at	CDGAP	-0.116	0.137
225172_at	CRAMP1L	-0.136	0.134
239635_at	RBM14	-0.153	0.134
1553861_at	MGC40368	0.238	0.133
240047_at	FAM13A1	-0.017	0.132
222309_at	C6orf62	0.094	0.129
1562988_at	---	-0.01	0.128
1560819_a_at	LOC387895	-0.014	0.127
1570031_at	---	0.188	0.127
1561857_at	---	-0.132	0.126
1565976_at	---	0.12	0.126
237754_at	---	-0.272	0.125
1562067_at	---	-0.082	0.124
1558226_a_at	---	0.117	0.122
220940_at	KIAA1641	0.251	0.122
239128_at	---	-0.249	0.122
222322_at	---	-0.206	0.12
218187_s_at	FLJ20989	-0.001	0.116
234523_at	---	0.181	0.115
232997_at	KIAA0485	-0.052	0.113
1557338_x_at	---	0.033	0.111
232049_at	---	-0.067	0.11
200907_s_at	KIAA0992	-0.371	0.109
1557233_at	LOC285441	-0.156	0.108
219037_at	CGI-115	-0.116	0.108
239907_at	---	0.174	0.107
232824_at	---	-0.064	0.102
241484_x_at	---	0.019	0.102
1570014_at	FLJ46082	0.033	0.101
233542_at	---	-0.092	0.1
216857_at	---	0.103	0.097
225749_at	LOC283951	-0.239	0.094
241085_at	---	0.156	0.094
240120_at	---	-0.174	0.093
1556617_a_at	---	0.232	0.083
238713_at	---	-0.059	0.083
1557046_x_at	---	-0.061	0.08
1555981_at	DKFZp762C2414	-0.139	0.075
235373_at	---	-0.116	0.071
1562294_x_at	ANKRD30B	-0.359	0.068
1556392_a_at	---	-0.116	0.066
1560911_at	---	-0.271	0.059
243791_at	---	-0.115	0.057
226740_x_at	DJ328E19.C1.1 /// LOC200030 /// MGC8902 /// LOC439928 /// AG1	-0.243	0.053
227007_at	LOC255104	-0.144	0.053
235474_at	---	-0.203	0.047
224475_at	---	-0.323	0.046
1561604_at	---	-0.26	0.043
236503_at	---	-0.101	0.029
214570_x_at	DKFZP434P211	-0.327	0.024
244301_at	LOC143941	-0.198	0.023
227917_at	---	-0.112	0.017
1552430_at	WDR17	-0.121	0.014
1570633_at	---	-0.068	0.006
1558512_at	---	-0.094	0.005
1568593_a_at	LOC152195	0.332	0.004
230276_at	FAM49A	0.152	-0.001
214409_at	RFPL3S	0.358	-0.018
227321_at	GATS	-0.236	-0.019
225028_at	---	0.134	-0.02
1564358_at	---	-0.179	-0.021
1564379_at	---	0.152	-0.028
236740_at	---	-0.09	-0.035
240218_at	---	0.159	-0.038
216528_at	---	-0.222	-0.039
232892_at	C20orf166	0.273	-0.054
1553640_at	C8orf21	-0.273	-0.056
231905_at	C20orf96	0.194	-0.057
216675_at	---	0.147	-0.064
229101_at	LOC150166	0.116	-0.065
207170_s_at	LETMD1	0.185	-0.074
228839_s_at	LOC439994	0.096	-0.074
1566182_at	---	0.15	-0.085
1559444_at	---	-0.285	-0.09
242003_at	LOC157697	-0.176	-0.09
1557486_at	---	-0.141	-0.094
1563685_at	LOC285422	0.29	-0.094
234549_at	---	-0.196	-0.099
1565454_at	XAGE3	0.216	-0.103
1566040_at	LOC442146	0.093	-0.105
231823_s_at	KIAA1295	0.101	-0.11
242228_at	---	-0.003	-0.116
216582_at	POM121L2	0.029	-0.123
1561331_at	LOC339476	-0.001	-0.127
1569351_at	FLJ10159	0.057	-0.137
1560010_a_at	FLJ32063	-0.16	-0.141
230523_at	---	0.163	-0.141
1553197_at	FLJ35775	-0.278	-0.143
1554214_at	---	0.069	-0.146
1559506_x_at	FLJ35409	-0.219	-0.146
240492_at	---	-0.14	-0.146
230286_at	---	0.275	-0.148
1566471_at	---	0.236	-0.152
208190_s_at	LISCH7	0.175	-0.154
241552_at	---	0.091	-0.159
1564760_at	---	0.141	-0.164
1567027_at	SH3GLP2	0.12	-0.165
215680_at	KIAA1654	-0.29	-0.166
243921_at	---	0.164	-0.169
229238_at	LOC400566	0.243	-0.17
207159_x_at	MECT1	0.234	-0.173
211774_s_at	DKFZP564I122	0.027	-0.173
1562588_at	---	0.125	-0.176
234429_at	C9orf130	-0.144	-0.178
233731_at	---	0.154	-0.186
219346_at	LRFN3	0.137	-0.187
1563139_at	---	-0.182	-0.188
1566825_at	---	-0.162	-0.188
AFFX-HUMRGE/M10098_5_at	---	0.034	-0.188
224318_s_at	FLJ10081	0.028	-0.189
237829_at	---	-0.016	-0.189
229075_at	---	-0.021	-0.198
1557665_at	---	-0.196	-0.199
219164_s_at	C14orf103	0.132	-0.2
234956_at	LOC93444	0.032	-0.208
215110_at	MBL1P1	-0.133	-0.211
228270_at	DKFZp547K054	-0.148	-0.217
1568686_at	LOC158381	-0.056	-0.221
1554185_at	LOC283887	-0.209	-0.227
235931_at	---	0.157	-0.229
1556111_s_at	---	-0.324	-0.23
1566194_at	---	-0.063	-0.23
1564314_at	LOC219690	-0.035	-0.231
233259_at	FLJ12057	0.143	-0.233
223300_s_at	FLJ23518	-0.135	-0.237
1552729_at	MGC16037	-0.06	-0.246
231443_at	---	-0.093	-0.248
231477_at	---	-0.033	-0.249
242154_x_at	PPIL5	-0.091	-0.249
224881_at	VKORC1L1	0.059	-0.255
233278_at	M-RIP	-0.087	-0.255
235809_at	DKFZp686L1814	-0.196	-0.257
221647_s_at	RIC8	0.042	-0.261
230521_at	C9orf100	-0.19	-0.262
241153_at	---	-0.24	-0.262
236483_at	---	0.316	-0.265
217532_x_at	KIAA1935	0.124	-0.269
53991_at	KIAA1277	0.064	-0.269
235836_at	FLJ30594	0.114	-0.272
201269_s_at	NUDCD3	-0.13	-0.274
218920_at	FLJ10404	-0.187	-0.274
213237_at	LOC400506	0.204	-0.276
228886_at	LRRC27	-0.007	-0.279
220222_at	PRO1905	0.082	-0.281
240198_at	---	-0.185	-0.287
219438_at	FLJ12650	0.097	-0.291
230689_at	---	-0.095	-0.291
1562215_at	---	-0.152	-0.295
208858_s_at	MBC2	-0.039	-0.301
1563064_at	---	0.052	-0.303
228078_at	FLJ20308	0.019	-0.304
240252_at	---	-0.131	-0.313
231643_s_at	CMIP	0.14	-0.316
226298_at	RUNDC1	-0.196	-0.321
215472_at	PACRG	0.194	-0.328
238999_at	---	-0.265	-0.339
1559960_x_at	LOC400547	-0.118	-0.34
221251_x_at	HMGA1L4	0.122	-0.344
205093_at	PLEKHA6	0.148	-0.358
244237_at	FLJ90680	-0.053	-0.367
217102_at	MAG	0.098	-0.368
223523_at	MGC3040	-0.104	-0.382
220143_x_at	LUC7L	-0.152	-0.394
237455_at	---	-0.117	-0.411
216483_s_at	C19orf10	-0.162	-0.412
243843_at	---	0.017	-0.415
228458_at	LOC441150	-0.016	-0.422
1554466_a_at	MGC13114	0.358	-0.424
223041_at	CD99L2	-0.149	-0.426
227544_at	C14orf83	0.097	-0.43
230117_at	LOC285878	-0.522	-0.446
203829_at	ELP4	-0.083	-0.463
216567_at	MBP	-0.202	-0.476
216157_at	---	0.171	-0.478
223987_at	CHRDL2	-0.188	-0.478
1553641_a_at	TSGA13	0.017	-0.482
234006_s_at	RP4-622L5	-0.066	-0.49
229023_at	MGC5391	-0.171	-0.493
222349_x_at	RNF126P1	-0.097	-0.516
241399_at	FAM19A2	-0.449	-0.527
223018_at	NOB1P	0.019	-0.583
237847_at	---	-0.228	-0.641
